# Supplementary material for: (3E,5E)-1-Acryloyl-3,5-bis­(2-chloro­benzyl­idene)piperidin-4-one
Source: Acta Crystallogr Sect E Struct Rep Online. 2011 Apr 29;67(Pt 5):o1228–9. doi: 10.1107/S1600536811015042 (PMC3089119; doi:10.1107/S1600536811015042)
Supplement: Supplementary file 2 [file e-67-o1228-Isup2.hkl]

#
# h,k,l, Fc-squared, Fo-squared, sigma(Fo-squared) and status flag
#
data_I
_shelx_title ' mo_pocldb_0m in P-1 (100K)'
_shelx_refln_list_code          4
_shelx_F_calc_maximum      250.61
_exptl_crystal_F_000       824.00
_reflns_d_resolution_high  0.7076
 
loop_
 _symmetry_equiv_pos_as_xyz
 'x, y, z'
 '-x, -y, -z'
 
_cell_length_a     9.1426
_cell_length_b    14.3459
_cell_length_c    16.6637
_cell_angle_alpha 108.348
_cell_angle_beta  102.695
_cell_angle_gamma 103.649
 
_shelx_F_squared_multiplier     1.000
 
loop_
 _refln_index_h
 _refln_index_k
 _refln_index_l
 _refln_F_squared_calc
 _refln_F_squared_meas
 _refln_F_squared_sigma
 _refln_observed_status
   1   0   0        5.56        8.00      0.88 o
   2   0   0     1040.16      847.32     20.26 o
   3   0   0     3093.68     3099.39     39.88 o
   4   0   0       53.95       22.28      1.51 o
   5   0   0     1157.15     1141.06     19.51 o
   7   0   0       92.13       97.11      7.16 o
   8   0   0      625.84      671.09     24.65 o
   9   0   0      118.48      120.42     11.47 o
  10   0   0      151.46      170.30     13.28 o
  11   0   0        0.02        3.32      6.00 o
 -11   1   0      318.72      318.97     18.75 o
 -10   1   0      379.96      393.82     19.56 o
  -9   1   0       10.95       12.56      5.28 o
  -8   1   0       85.81       73.51      8.02 o
  -7   1   0      102.45       74.67      7.25 o
  -6   1   0       38.88       -0.38      0.84 o
  -5   1   0      220.60      220.87     11.16 o
  -4   1   0     1854.02     1892.77     66.97 o
  -3   1   0      768.48      833.32     16.05 o
  -2   1   0      208.49      242.60      3.88 o
  -1   1   0      294.83      299.87      9.49 o
   0   1   0      119.62      110.70      2.09 o
   1   1   0      559.44      606.56      7.31 o
   2   1   0     3371.61     3888.45     38.19 o
   3   1   0        4.79       -0.73      0.94 o
   4   1   0      493.40      456.49     14.69 o
   5   1   0      418.43      372.65      7.36 o
   6   1   0       80.17       86.82      6.32 o
   7   1   0        0.06        2.41      3.24 o
   8   1   0        9.13       12.75      5.36 o
   9   1   0      505.78      459.45     21.16 o
  10   1   0       22.69       30.37      7.80 o
  11   1   0        2.32        0.31      5.47 o
 -11   2   0      303.95      270.31     16.82 o
 -10   2   0      151.58      142.39     12.61 o
  -9   2   0      335.75      346.60     16.34 o
  -8   2   0      531.35      477.82     18.46 o
  -7   2   0        0.51        0.24      1.99 o
  -6   2   0     1488.49     1579.66     22.92 o
  -5   2   0       43.47       44.66      2.66 o
  -4   2   0     4026.16     4477.38     56.90 o
  -3   2   0     1213.53     1215.07     16.17 o
  -2   2   0      443.97      525.54     12.17 o
  -1   2   0     4592.41     4623.29    117.23 o
   0   2   0       45.24       35.68      1.20 o
   1   2   0      181.80      244.94      3.17 o
   2   2   0     5408.07     5818.71     58.32 o
   3   2   0       88.30      102.88      2.35 o
   4   2   0       69.72       62.25      2.98 o
   5   2   0      211.70      281.68      6.44 o
   6   2   0     4389.05     4231.01     65.44 o
   7   2   0       28.23       21.77      7.90 o
   8   2   0      404.97      364.46     17.90 o
   9   2   0      649.36      603.53     25.96 o
  10   2   0        1.85        6.70      6.46 o
  11   2   0       14.94       -1.49      6.31 o
 -12   3   0        0.53       -5.30      5.30 o
 -11   3   0      346.98      379.15     19.25 o
 -10   3   0       48.91       40.18      7.12 o
  -9   3   0       43.77       38.98      6.32 o
  -8   3   0      190.19      165.33      9.85 o
  -7   3   0       62.75       56.60      5.84 o
  -6   3   0     1080.29     1064.85     20.52 o
  -5   3   0     1797.87     1978.21     26.70 o
  -4   3   0      141.83       99.96      2.67 o
  -3   3   0       17.44        8.60      0.82 o
  -2   3   0     1514.06     1543.26     22.38 o
   0   3   0      214.82      214.47      3.87 o
   1   3   0       52.89       62.38      1.61 o
   2   3   0      168.49      204.74      3.47 o
   3   3   0     2195.40     2634.98     25.49 o
   4   3   0       11.26       11.40      1.25 o
   5   3   0      770.02      677.31     11.95 o
   6   3   0       90.04      104.89      6.71 o
   7   3   0       14.96        8.57      3.59 o
   8   3   0      102.10      113.15     11.59 o
   9   3   0        1.60        8.29      5.88 o
  10   3   0      134.37      117.58     13.68 o
  11   3   0        1.53        6.78      7.73 o
 -12   4   0        0.50       -5.09      5.09 o
 -11   4   0       71.53       38.47      7.50 o
 -10   4   0       31.02       31.35      6.43 o
  -9   4   0       63.43       60.16      7.29 o
  -8   4   0      686.28      587.85     20.19 o
  -7   4   0       96.78      127.26      5.78 o
  -6   4   0       73.94       93.15      3.57 o
  -5   4   0      215.89      202.11      5.05 o
  -4   4   0       25.60       38.68      2.16 o
  -3   4   0      797.75      557.03     20.20 o
  -2   4   0     1516.37     1494.55     22.30 o
  -1   4   0     4479.36     4865.05     59.17 o
   0   4   0       67.25       77.90      2.52 o
   1   4   0     1792.65     1938.77     19.03 o
   2   4   0     3312.96     3817.86     36.25 o
   3   4   0      378.14      400.25      5.48 o
   4   4   0        0.34        3.61      1.15 o
   5   4   0      204.53      218.46      4.87 o
   6   4   0      322.63      308.06      7.96 o
   7   4   0      291.87      297.66     18.42 o
   8   4   0       99.29      108.07     11.83 o
   9   4   0       42.42       37.04      8.99 o
  10   4   0      164.69      178.41     17.21 o
 -12   5   0      188.68      190.52     13.79 o
 -11   5   0       35.23       29.59      6.77 o
 -10   5   0      219.77      237.11     13.15 o
  -9   5   0       89.45       67.80      7.32 o
  -8   5   0      461.02      417.54     15.57 o
  -7   5   0      116.02      131.90      6.28 o
  -6   5   0      921.86     1011.58     20.42 o
  -5   5   0      855.19      986.27     16.00 o
  -4   5   0     7423.35     7622.73    107.36 o
  -3   5   0       35.10       42.27      3.11 o
  -1   5   0       82.93      112.52      2.09 o
   0   5   0     1650.07     1499.87     16.58 o
   1   5   0     9266.10     9288.98     85.41 o
   2   5   0     2254.99     2308.07     22.97 o
   3   5   0      803.62      655.02      8.95 o
   4   5   0       19.24       19.39      1.99 o
   5   5   0      602.21      607.24      9.87 o
   6   5   0       39.06       31.68      3.45 o
   7   5   0      218.08      222.20     10.77 o
   8   5   0      236.00      243.54     16.36 o
   9   5   0       17.40       15.19      7.32 o
  10   5   0        9.92       -3.37      6.83 o
 -12   6   0        2.22        5.32      5.59 o
 -11   6   0       21.04       17.03      5.83 o
 -10   6   0      150.17      127.31      9.75 o
  -9   6   0      138.93      132.24      8.81 o
  -8   6   0      646.51      649.60     16.59 o
  -7   6   0      139.11      148.30      6.35 o
  -6   6   0      918.39      936.76     13.54 o
  -5   6   0     2106.42     2196.72     33.07 o
  -4   6   0     2053.44     2037.87     30.78 o
  -3   6   0      792.87      704.66     18.02 o
  -2   6   0      925.03      768.83     93.52 o
  -1   6   0      134.19      103.89      4.69 o
   0   6   0       15.81       15.63      1.11 o
   1   6   0     1562.16     1645.74     17.01 o
   2   6   0       66.11       71.31      2.44 o
   3   6   0     1648.90     1681.94     19.57 o
   4   6   0      487.68      451.30      8.19 o
   5   6   0      557.45      525.42      9.30 o
   6   6   0        0.12       -0.89      2.39 o
   7   6   0      532.75      527.76     23.90 o
   8   6   0       88.39       48.35      9.52 o
   9   6   0       12.79        2.33      6.41 o
 -12   7   0       49.20       64.17      9.31 o
 -11   7   0       90.33      101.05     10.24 o
 -10   7   0      389.71      409.01     17.22 o
  -9   7   0      368.96      364.84     15.05 o
  -8   7   0      363.57      371.48     14.75 o
  -7   7   0        4.00        2.04      2.28 o
  -6   7   0      167.58      142.10      4.53 o
  -5   7   0     1374.77     1505.68     23.95 o
  -4   7   0     4172.88     4558.26     66.24 o
  -3   7   0      633.67      681.72     16.09 o
  -2   7   0     1196.52     1270.03     17.78 o
  -1   7   0      965.39      956.63     12.22 o
   0   7   0      199.26      204.01      3.59 o
   1   7   0       61.28       75.73      2.54 o
   2   7   0      555.18      626.61      8.25 o
   3   7   0      100.15       97.85      3.53 o
   4   7   0      381.75      378.69     10.61 o
   5   7   0      400.45      435.37      8.52 o
   6   7   0        6.93        4.11      2.19 o
   7   7   0      303.29      310.74     10.50 o
   8   7   0        0.05       -4.63      6.39 o
 -12   8   0       75.37       77.94      9.76 o
 -11   8   0        6.12        2.53      4.66 o
 -10   8   0       21.93       22.65      5.53 o
  -9   8   0        8.47        2.86      3.60 o
  -8   8   0       14.99       13.04      3.19 o
  -7   8   0      403.55      393.91     11.73 o
  -6   8   0      540.81      528.64     13.91 o
  -5   8   0      238.99      235.89     10.87 o
  -4   8   0       32.06       20.88      2.35 o
  -3   8   0      126.69       96.88      6.76 o
  -2   8   0      640.92      561.80     11.48 o
  -1   8   0        0.57        2.14      0.96 o
   0   8   0      646.30      581.43      7.49 o
   1   8   0     2469.73     2436.77     27.18 o
   2   8   0        5.79        9.50      1.49 o
   3   8   0      500.07      576.09      8.34 o
   4   8   0      597.63      540.59      9.81 o
   5   8   0       14.77        8.54      3.29 o
   6   8   0       13.93        9.81      2.63 o
   7   8   0       17.61       12.61      5.16 o
   8   8   0      192.70      172.88     14.90 o
 -12   9   0        4.77        6.43      5.50 o
 -11   9   0       95.03      117.28     10.65 o
 -10   9   0       37.75       29.62      5.84 o
  -9   9   0       41.93       32.40      4.62 o
  -8   9   0       16.79       15.02      3.55 o
  -7   9   0     2181.54     2217.35     44.92 o
  -6   9   0       29.18       22.72      3.54 o
  -5   9   0       63.24       47.81      4.72 o
  -4   9   0       76.67      111.13     12.04 o
  -3   9   0      116.90      169.65      6.92 o
  -2   9   0      450.74      443.22     18.08 o
  -1   9   0      412.22      360.64      7.10 o
   0   9   0       56.82       59.61      3.02 o
   1   9   0     1999.79     2061.23     25.97 o
   2   9   0      343.32      425.28      7.48 o
   3   9   0       14.79       16.69      2.71 o
   4   9   0      607.99      549.97     12.75 o
   5   9   0        9.04        9.77      3.04 o
   6   9   0       15.09       13.59      4.86 o
   7   9   0       20.61       24.42      7.36 o
   8   9   0      129.43      115.67     13.01 o
 -11  10   0      140.31      135.67     10.47 o
 -10  10   0       86.78       95.09      9.10 o
  -9  10   0        0.88        1.02      3.12 o
  -8  10   0      820.61      823.61     26.56 o
  -7  10   0      162.49      130.94     15.95 o
  -6  10   0        1.18        1.70      2.96 o
  -5  10   0      140.01      171.80     28.92 o
  -3  10   0      206.84      170.13     11.00 o
  -2  10   0      307.52      274.97      8.32 o
  -1  10   0     2990.74     2937.45     38.35 o
   0  10   0     3614.18     3478.77     39.84 o
   1  10   0     1375.05     1297.20     19.83 o
   2  10   0      402.08      347.51     10.50 o
   3  10   0       74.47       86.02      6.35 o
   4  10   0      175.33      153.37     11.26 o
   5  10   0       23.46       24.58      4.48 o
   6  10   0        0.03        1.61      3.39 o
   7  10   0       90.22       84.79     11.52 o
   8  10   0        8.58        4.18      7.52 o
 -11  11   0       23.46       31.93      6.74 o
 -10  11   0      577.95      531.12     20.77 o
  -9  11   0       72.04       65.37      6.49 o
  -8  11   0      177.00      161.09     14.36 o
  -7  11   0      996.33      943.56     24.05 o
  -6  11   0      310.26      314.96     14.68 o
  -5  11   0     1257.26     1221.02     49.95 o
  -4  11   0       80.22       91.02      7.46 o
  -3  11   0      718.18      704.90     19.99 o
  -2  11   0      204.23      183.96     10.28 o
  -1  11   0      263.93      238.21      5.91 o
   0  11   0        0.19       -1.69      1.69 o
   1  11   0       51.18       45.90      4.04 o
   2  11   0      511.63      456.93     11.37 o
   3  11   0      445.22      457.83     13.71 o
   4  11   0        1.58        4.67      3.63 o
   5  11   0        0.11        3.92      4.83 o
   6  11   0      169.44      173.80      8.83 o
   7  11   0       34.07       21.63      8.18 o
 -11  12   0        0.39        7.95      5.76 o
 -10  12   0      267.53      279.29     12.49 o
  -9  12   0      107.48      142.33      9.09 o
  -8  12   0      501.00      467.51     15.86 o
  -7  12   0      547.52      514.38     16.77 o
  -6  12   0        2.87        1.62      3.57 o
  -5  12   0      438.27      389.56     14.35 o
  -4  12   0       95.34       69.88      6.93 o
  -3  12   0       28.43       18.14      9.29 o
  -2  12   0      280.48      238.43      8.52 o
  -1  12   0     1013.46     1048.40     22.86 o
   0  12   0       36.00       36.37      3.30 o
   1  12   0      494.32      475.41      8.91 o
   2  12   0      428.35      420.79     13.03 o
   3  12   0       49.45       35.28      8.33 o
   4  12   0       58.45       76.32      6.73 o
   5  12   0      136.42      131.71      8.61 o
   6  12   0       65.07       88.95      9.38 o
 -11  13   0      114.11      160.50     13.74 o
 -10  13   0       18.51       15.86      5.00 o
  -9  13   0        0.11        1.51      3.99 o
  -8  13   0       36.23       45.43     13.80 o
  -7  13   0       38.38       50.62      6.91 o
  -6  13   0      214.10      226.56     11.25 o
  -5  13   0      159.49      147.14     13.95 o
  -4  13   0      373.08      407.79     15.27 o
  -3  13   0      372.59      372.14     22.60 o
  -2  13   0       45.30       46.81      6.21 o
  -1  13   0     1414.96     1431.73     27.30 o
   0  13   0        0.45        0.25      2.16 o
   1  13   0      577.81      578.58     12.01 o
   2  13   0      177.53      187.02      8.32 o
   3  13   0      153.13      174.60      7.10 o
   4  13   0        0.04        1.16      3.23 o
   5  13   0       46.18       58.63      5.47 o
 -10  14   0       24.82       27.74      6.01 o
  -9  14   0        7.37        6.66      4.75 o
  -8  14   0       58.84       61.27     14.05 o
  -7  14   0       88.56      105.11      9.15 o
  -6  14   0        6.87        2.22      3.91 o
  -5  14   0       12.69        8.56      4.19 o
  -4  14   0        0.08        4.30      3.70 o
  -3  14   0        3.05       -2.02      3.57 o
  -2  14   0      155.74      171.87     11.64 o
  -1  14   0       65.29       57.65      6.01 o
   0  14   0      309.36      310.19      8.33 o
   1  14   0       10.00        8.41      3.24 o
   2  14   0        4.24       -2.56      6.19 o
   3  14   0       59.18       78.57      5.75 o
   4  14   0        2.07        1.07      3.46 o
   5  14   0      287.00      295.17     10.64 o
 -10  15   0       62.98       76.58     12.02 o
  -9  15   0       65.00       72.44     14.41 o
  -8  15   0       80.37       82.41      8.82 o
  -7  15   0       16.89       29.51     13.25 o
  -6  15   0        1.77        4.72      4.46 o
  -5  15   0       46.51       46.29      7.08 o
  -4  15   0       19.47       25.26      5.70 o
  -3  15   0       67.34       62.95      7.77 o
  -2  15   0      126.06      131.60     10.66 o
  -1  15   0       68.06       63.14      6.02 o
   0  15   0      311.23      314.68     13.98 o
   1  15   0      158.68      171.21      8.64 o
   2  15   0       79.63       64.81      6.61 o
   3  15   0        1.53        5.63      4.46 o
   4  15   0        3.39        4.24      4.69 o
 -10  16   0       25.91       22.88     11.30 o
  -9  16   0       74.57       67.69      8.85 o
  -8  16   0       28.57       25.23      6.47 o
  -7  16   0       28.47       39.84      7.19 o
  -6  16   0       62.01       53.23      7.75 o
  -5  16   0      166.50      150.87     11.77 o
  -4  16   0       79.05       57.32      7.73 o
  -3  16   0       56.51       65.91      8.32 o
  -2  16   0      325.63      317.58     22.55 o
  -1  16   0       46.92       60.52      6.41 o
   0  16   0      139.97      144.38     11.22 o
   1  16   0       54.80       67.03     11.08 o
   2  16   0       43.00       41.41      5.99 o
   3  16   0        0.02       -4.16      4.16 o
  -9  17   0       31.22       48.28     13.27 o
  -8  17   0        9.87        9.11      5.40 o
  -7  17   0        3.93       13.36      5.62 o
  -6  17   0      254.00      288.29     21.67 o
  -5  17   0       37.06       35.04      7.45 o
  -4  17   0       42.97       55.66      8.01 o
  -3  17   0       28.20       35.62      7.00 o
  -2  17   0      103.00      122.41     11.10 o
  -1  17   0        3.00        2.25      5.39 o
   0  17   0        0.64       -0.32      7.23 o
   1  17   0       21.97        9.98      8.19 o
  -8  18   0        5.80        6.25      9.30 o
  -7  18   0       20.64       18.09      7.20 o
  -6  18   0        6.55        3.50      8.01 o
  -5  18   0      183.45      224.91     20.95 o
  -4  18   0      140.84      140.02     12.50 o
  -3  18   0      152.76      137.46     12.27 o
  -2  18   0      143.22      166.92     13.36 o
  -1  18   0       49.54       40.91     11.56 o
   0  18   0       29.17       32.54      9.42 o
  -5  19   0      519.57      562.85     22.81 o
  -4  19   0        4.78        2.11      5.44 o
  -3  19   0      121.76      113.66     12.36 o
   2 -19   1        0.17        4.13      8.28 o
   3 -19   1      133.12      169.58     13.52 o
   4 -19   1      168.42      196.01     14.68 o
   5 -19   1      361.27      430.74     28.88 o
   6 -19   1       37.39       37.40     13.06 o
   0 -18   1        3.64       17.47      8.57 o
   1 -18   1        8.15        7.43      8.51 o
   2 -18   1        2.63        2.74      5.04 o
   3 -18   1        0.19        4.09      5.11 o
   4 -18   1       55.26       32.38      7.15 o
   5 -18   1       17.37       20.96      6.54 o
   6 -18   1        1.67       -4.66      4.66 o
   7 -18   1      155.23      146.02     12.42 o
   8 -18   1       91.06       93.08     17.41 o
  -2 -17   1       20.86       15.73      8.20 o
  -1 -17   1      767.71      797.32     32.68 o
   0 -17   1      557.97      579.60     24.09 o
   1 -17   1      383.46      362.00     19.24 o
   2 -17   1       48.34       54.69      7.77 o
   3 -17   1      904.77      930.34     44.20 o
   4 -17   1        0.32        1.68      4.48 o
   5 -17   1      197.64      180.07     14.48 o
   6 -17   1       39.03       27.20      8.35 o
   7 -17   1        1.62        5.48      5.06 o
   8 -17   1       65.84       60.40      8.38 o
   9 -17   1        3.59        0.49      7.76 o
  -3 -16   1       80.08       58.56      6.66 o
  -2 -16   1      892.15      896.53     21.88 o
  -1 -16   1      118.26      113.52     13.38 o
   0 -16   1      170.22      146.94     11.22 o
   1 -16   1       46.42       44.60      7.24 o
   2 -16   1       40.51       41.18      6.82 o
   3 -16   1      410.64      417.57     21.64 o
   4 -16   1        7.94        8.70      7.21 o
   5 -16   1        3.87        7.07     10.23 o
   6 -16   1        0.08       -0.24      5.09 o
   7 -16   1       74.53       73.42      8.58 o
   8 -16   1       58.93       48.79     11.05 o
   9 -16   1       28.82       34.15      6.88 o
  10 -16   1        1.65        1.79      8.32 o
  -4 -15   1       79.34       82.15      7.79 o
  -3 -15   1       44.98       45.57      6.15 o
  -2 -15   1       15.69       17.01      4.70 o
  -1 -15   1       87.84       81.21      8.03 o
   0 -15   1       15.10       15.12      4.09 o
   1 -15   1        4.48        1.71      3.36 o
   2 -15   1      122.20      127.87     10.29 o
   3 -15   1      199.20      197.51     11.79 o
   4 -15   1      149.42      171.85     22.39 o
   5 -15   1      890.25      842.59     25.14 o
   6 -15   1      472.96      499.67     18.31 o
   7 -15   1      953.79     1057.55     29.44 o
   8 -15   1       20.95       17.33      5.45 o
   9 -15   1      223.84      233.56     12.96 o
  10 -15   1       18.79       20.94      5.89 o
  -5 -14   1      191.13      221.86     10.86 o
  -4 -14   1       16.87       17.78      5.09 o
  -3 -14   1        4.54        0.29      3.77 o
  -2 -14   1       36.94       37.50      6.01 o
  -1 -14   1        1.69        3.55      2.93 o
   0 -14   1      191.52      161.23      8.70 o
   1 -14   1       40.80       50.95      7.09 o
   2 -14   1      350.37      326.46     13.89 o
   3 -14   1        2.74        5.40      3.80 o
   4 -14   1        3.08        7.15      4.12 o
   5 -14   1       95.97       92.43      8.43 o
   6 -14   1      209.10      168.55     10.43 o
   7 -14   1      111.46       88.81      9.15 o
   8 -14   1       94.18       88.01      8.43 o
   9 -14   1        1.19        4.67      9.03 o
  10 -14   1       15.65        9.01      4.73 o
  -6 -13   1       17.76       18.93      4.38 o
  -5 -13   1      154.87      153.58      8.41 o
  -4 -13   1      260.90      237.19      8.47 o
  -3 -13   1      201.81      213.20      7.74 o
  -2 -13   1      142.85      134.91      7.96 o
  -1 -13   1       45.99       43.44      3.76 o
   0 -13   1       16.90       16.50      2.59 o
   1 -13   1      334.33      323.86     10.25 o
   2 -13   1      241.24      248.15     11.59 o
   3 -13   1      109.01       65.03     12.95 o
   4 -13   1      241.77      230.75     11.11 o
   5 -13   1       51.08       32.00      5.31 o
   6 -13   1      127.17      145.99     11.51 o
   7 -13   1       32.24       36.20      8.76 o
   8 -13   1       15.17       17.10      7.24 o
   9 -13   1        0.39        2.15      5.51 o
  10 -13   1        0.07        2.59      4.26 o
  11 -13   1      284.50      270.95     15.35 o
  -7 -12   1      104.31      100.82     12.73 o
  -6 -12   1      221.05      225.50      8.42 o
  -5 -12   1       76.29       73.08      5.64 o
  -4 -12   1      273.32      282.89      8.90 o
  -3 -12   1      607.63      571.58     12.89 o
  -2 -12   1       23.42       14.94      3.03 o
  -1 -12   1       91.32       93.60      4.88 o
   0 -12   1       61.04       53.16      3.53 o
   1 -12   1      972.04     1026.72     20.60 o
   2 -12   1       58.93       40.63      8.75 o
   3 -12   1      562.84      502.01     16.27 o
   4 -12   1      637.85      640.26     18.93 o
   5 -12   1        4.38        6.26      3.61 o
   6 -12   1      910.87      837.46     23.17 o
   7 -12   1      110.17       88.00     11.17 o
   8 -12   1       39.32       50.33     12.96 o
   9 -12   1      445.06      477.96     51.72 o
  10 -12   1       31.82       30.94      6.37 o
  11 -12   1       37.15       31.06      6.96 o
  -7 -11   1       31.85       30.56      8.55 o
  -6 -11   1      234.45      242.10     10.13 o
  -5 -11   1       26.49       15.59      4.34 o
  -4 -11   1      452.88      478.00     18.77 o
  -3 -11   1        2.21       -2.87      2.87 o
  -2 -11   1      279.98      306.61      7.10 o
  -1 -11   1      168.28      163.34      4.87 o
   0 -11   1      736.05      752.47     12.99 o
   1 -11   1       83.41       81.93      8.64 o
   2 -11   1      134.70      113.07      7.97 o
   3 -11   1      443.30      401.12     13.53 o
   4 -11   1       25.67       34.12      4.69 o
   5 -11   1       26.79       32.73      4.76 o
   6 -11   1       83.76       81.86      9.27 o
   7 -11   1      620.47      682.01     18.70 o
   8 -11   1      107.11      107.36     10.81 o
   9 -11   1      540.78      493.25     15.31 o
  10 -11   1      138.13      144.16      9.96 o
  11 -11   1      187.70      211.08     12.53 o
  -8 -10   1       17.68        4.95      7.41 o
  -7 -10   1      432.73      380.40     20.11 o
  -6 -10   1        2.57        6.35      3.64 o
  -5 -10   1      605.37      601.15     26.66 o
  -4 -10   1       62.28       46.54      7.05 o
  -3 -10   1      192.72      190.76      8.31 o
  -2 -10   1        9.29       25.70      5.83 o
  -1 -10   1     4500.48     4381.76     49.47 o
   0 -10   1     2388.24     2321.11     31.37 o
   1 -10   1     1027.56     1012.26     19.07 o
   2 -10   1        0.63        3.17      2.59 o
   4 -10   1        3.36        2.65      4.67 o
   5 -10   1     2340.98     2410.52     48.67 o
   6 -10   1      852.68      840.10     20.63 o
   7 -10   1        3.57        4.97      2.89 o
   8 -10   1      209.65      215.77      8.88 o
   9 -10   1      379.01      382.18     16.47 o
  10 -10   1      101.86       94.73      8.62 o
  11 -10   1        8.45       13.89      5.31 o
  -8  -9   1      113.68      115.05     12.96 o
  -7  -9   1      101.56      105.48     11.58 o
  -6  -9   1      249.34      240.12     18.70 o
  -5  -9   1      191.90      177.46      8.04 o
  -4  -9   1       73.42       62.59      4.78 o
  -3  -9   1      325.01      290.38      9.09 o
  -2  -9   1      274.11      254.82      7.23 o
  -1  -9   1      267.65      236.94      4.97 o
   0  -9   1       14.83       12.93      1.72 o
   1  -9   1      445.49      452.59     10.41 o
   2  -9   1     2440.21     2513.65     39.00 o
   4  -9   1      337.84      323.62      7.99 o
   5  -9   1     1001.91      986.30     28.88 o
   6  -9   1       69.46       96.29      6.06 o
   7  -9   1        7.82        7.35      2.67 o
   8  -9   1       30.78       25.63      5.26 o
   9  -9   1      172.03      170.45     17.17 o
  10  -9   1       14.31        7.32      4.26 o
  11  -9   1        8.23       21.85      5.98 o
  12  -9   1        5.13        4.33      5.32 o
  -9  -8   1       10.81       11.18      7.03 o
  -8  -8   1      120.97      122.88     13.06 o
  -7  -8   1       78.64       70.95      7.53 o
  -6  -8   1      655.45      587.97     20.63 o
  -5  -8   1       62.78       54.58      3.97 o
  -4  -8   1      339.72      289.92      7.80 o
  -3  -8   1       80.62       94.12      3.58 o
  -2  -8   1      335.84      352.61      6.21 o
  -1  -8   1     1287.69     1404.84     16.43 o
   0  -8   1     1040.32     1026.27     11.29 o
   1  -8   1     2176.25     2298.90     35.73 o
   2  -8   1     1079.54     1286.07     18.16 o
   3  -8   1      139.99      139.68      4.68 o
   4  -8   1      360.14      357.45     13.52 o
   5  -8   1      147.61      176.39      6.78 o
   6  -8   1      539.27      573.35     14.08 o
   7  -8   1      450.07      439.99     12.09 o
   8  -8   1      162.15      150.76      7.02 o
   9  -8   1        5.18        2.07      3.56 o
  10  -8   1        4.25        0.72      3.62 o
  11  -8   1       59.53       32.69      6.51 o
  12  -8   1       24.24       23.68      6.55 o
  -8  -7   1        2.20       -1.98      3.96 o
  -7  -7   1        2.34       -1.86      3.99 o
  -6  -7   1       82.71       68.16      4.09 o
  -5  -7   1      187.76      169.26      5.53 o
  -4  -7   1       10.98        8.61      2.17 o
  -3  -7   1       86.87       73.16      3.00 o
  -2  -7   1      241.25      238.58      4.71 o
  -1  -7   1       21.38       23.03      1.92 o
   0  -7   1        6.78        6.55      1.07 o
   1  -7   1      166.42      139.88      5.51 o
   2  -7   1     3572.94     3518.05    134.09 o
   3  -7   1      800.23      993.19     16.56 o
   4  -7   1     3127.10     3516.37     51.22 o
   5  -7   1       64.09       55.38      3.36 o
   6  -7   1       14.16       15.55      1.75 o
   7  -7   1     1677.06     1771.22     35.57 o
   8  -7   1      102.89       81.42     10.72 o
   9  -7   1       70.89       54.61      6.36 o
  10  -7   1        5.11        4.77      4.15 o
  11  -7   1      194.47      164.49     11.23 o
  12  -7   1        5.53       14.95      6.49 o
 -10  -6   1       26.28       25.14      9.21 o
  -9  -6   1       26.05       33.62      8.94 o
  -8  -6   1       99.90       85.36     11.56 o
  -7  -6   1      615.05      578.83     14.21 o
  -6  -6   1      434.09      391.31      8.31 o
  -5  -6   1        3.30        2.61      1.87 o
  -4  -6   1      502.17      418.60     12.42 o
  -3  -6   1        7.82       17.09      1.56 o
  -2  -6   1       22.53       32.00      1.88 o
  -1  -6   1     2631.00     2819.26     29.24 o
   0  -6   1       96.19       84.64      2.77 o
   1  -6   1        2.89        7.09      1.28 o
   2  -6   1       82.39      127.48      4.20 o
   3  -6   1      619.53      647.40     10.94 o
   4  -6   1      527.49      595.50      9.94 o
   5  -6   1       97.62      100.44      8.04 o
   6  -6   1      302.15      312.20      8.57 o
   7  -6   1       31.53       25.41      3.07 o
   8  -6   1      726.86      774.45     23.50 o
   9  -6   1       70.82       67.41      6.85 o
  10  -6   1        7.94       -3.54      3.84 o
  11  -6   1      120.41      135.29     11.84 o
  12  -6   1       30.38       34.34      7.99 o
 -10  -5   1       52.54       61.41     11.81 o
  -9  -5   1      129.09      106.94     13.12 o
  -8  -5   1        3.46        0.74      5.41 o
  -7  -5   1      675.35      655.59     17.70 o
  -6  -5   1     1130.95     1096.85     16.50 o
  -5  -5   1     1012.58     1016.76     15.52 o
  -4  -5   1      401.31      419.61      6.08 o
  -3  -5   1       29.67        7.47      1.10 o
  -2  -5   1      528.75      476.73      6.21 o
  -1  -5   1       13.27        7.25      1.03 o
   0  -5   1     3102.21     3242.35     40.27 o
   1  -5   1     2700.59     2604.87    173.63 o
   3  -5   1      393.96      464.05      9.85 o
   4  -5   1     4948.28     5411.32    106.96 o
   5  -5   1     1949.50     2139.99     34.22 o
   6  -5   1      655.00      627.88     12.56 o
   7  -5   1      796.36      813.86     18.29 o
   8  -5   1      523.13      488.57     17.02 o
   9  -5   1       94.82      124.08      8.73 o
  10  -5   1      282.95      314.47     15.35 o
  11  -5   1       90.15       78.21      9.75 o
  12  -5   1       30.58       28.31      7.64 o
 -10  -4   1       88.42       99.65     13.43 o
  -9  -4   1       76.28       70.41     10.56 o
  -8  -4   1       26.47       35.86      7.59 o
  -7  -4   1       52.83       42.09      7.50 o
  -6  -4   1        1.41        7.32      2.50 o
  -5  -4   1        0.04       -0.24      1.30 o
  -4  -4   1      235.56      213.41      4.25 o
  -3  -4   1     6304.67     6691.47     67.85 o
  -2  -4   1     1788.20     1683.14     16.91 o
  -1  -4   1      325.11      287.77      3.92 o
   0  -4   1     5155.00     5518.13     53.37 o
   1  -4   1       96.24      112.88      5.11 o
   2  -4   1    16783.54    17315.71    254.73 o
   3  -4   1      906.72     1106.64     29.28 o
   4  -4   1      900.51     1133.31     37.59 o
   5  -4   1        0.09        4.39      1.15 o
   6  -4   1      569.96      636.35     10.40 o
   7  -4   1      160.90      184.55      6.18 o
   8  -4   1       41.67       33.91      5.21 o
   9  -4   1       17.53       14.71      4.66 o
  10  -4   1      402.40      394.57     17.93 o
  11  -4   1       14.18       18.32      6.15 o
 -11  -3   1       68.71       85.27     12.91 o
 -10  -3   1       96.75       74.34     11.68 o
  -9  -3   1       22.65       14.92      6.68 o
  -8  -3   1       60.96       56.17      8.63 o
  -7  -3   1       80.59       82.15      9.29 o
  -6  -3   1       42.83       34.68      6.15 o
  -5  -3   1      812.74      753.90     10.65 o
  -4  -3   1      896.34     1062.80     12.51 o
  -3  -3   1     2259.16     2382.65     24.86 o
  -2  -3   1      182.77      181.51      2.90 o
  -1  -3   1     2090.95     2212.73     22.35 o
   0  -3   1     5172.83     5686.09     60.50 o
   1  -3   1      936.64      921.89     15.71 o
   2  -3   1     1776.30     2084.23     41.95 o
   3  -3   1     4150.39     4534.67     88.96 o
   4  -3   1     2245.45     2471.45     27.85 o
   5  -3   1     2532.50     2799.66     36.64 o
   6  -3   1       79.53       66.67      2.88 o
   7  -3   1        2.81       -0.74      2.90 o
   8  -3   1       19.24       17.48      4.52 o
   9  -3   1        2.87        5.00      4.06 o
  10  -3   1      161.78      168.23     11.98 o
  11  -3   1        0.33        4.12      5.28 o
 -11  -2   1        7.66       12.57      7.63 o
 -10  -2   1       59.72       51.16      9.52 o
  -9  -2   1       34.23       45.76      8.50 o
  -8  -2   1       99.10      107.68     10.88 o
  -7  -2   1        0.20        6.86      4.18 o
  -6  -2   1     1102.66     1103.26     22.80 o
  -5  -2   1        3.11        4.25      1.50 o
  -4  -2   1     2469.17     2603.57     24.63 o
  -3  -2   1      667.84      671.07      7.45 o
  -2  -2   1     3428.40     3519.68     35.80 o
  -1  -2   1    13914.16    14422.24    140.34 o
   0  -2   1      162.29      118.79      1.89 o
   1  -2   1     1338.06     1609.49     24.53 o
   2  -2   1    11606.73    11537.63    220.03 o
   3  -2   1      133.28       67.45      5.76 o
   4  -2   1     2297.96     2632.52     34.13 o
   5  -2   1     3160.92     3403.25     44.17 o
   6  -2   1      159.06      128.94      3.90 o
   7  -2   1       27.06       35.37      4.27 o
   8  -2   1      262.89      260.66     10.67 o
   9  -2   1       86.17       69.14      8.21 o
  10  -2   1      120.24      114.40     11.34 o
  11  -2   1       15.57       28.49      7.56 o
 -11  -1   1      115.86      151.65     15.33 o
 -10  -1   1      279.57      269.96     16.89 o
  -9  -1   1      364.78      378.30     19.01 o
  -8  -1   1       35.20       24.57      5.93 o
  -7  -1   1       24.57       14.92      4.72 o
  -6  -1   1      121.11      102.03      4.98 o
  -5  -1   1      591.05      621.71     12.01 o
  -4  -1   1     1978.07     2038.40     31.04 o
  -3  -1   1      813.87      767.03      8.77 o
  -2  -1   1      341.94      356.55      4.15 o
  -1  -1   1      547.15      573.65      6.64 o
   0  -1   1      510.46      333.91      9.24 o
   1  -1   1     7098.69     6809.39    132.24 o
   2  -1   1      841.68      546.90      9.94 o
   4  -1   1     1427.60     1507.96     22.57 o
   5  -1   1      320.99      308.11      5.62 o
   7  -1   1      292.13      299.16     10.95 o
   8  -1   1        1.13        1.87      3.11 o
   9  -1   1      522.40      522.02     21.72 o
  10  -1   1       59.26       58.78      9.03 o
  11  -1   1      211.09      245.24     16.55 o
 -11   0   1       12.54        6.59      6.39 o
 -10   0   1       65.18       61.84      9.22 o
  -9   0   1       24.22       12.15      5.59 o
  -8   0   1       26.18       12.42      4.74 o
  -7   0   1       23.09       16.65      4.75 o
  -6   0   1     1745.54     1861.17     49.70 o
  -5   0   1      157.06      150.14      3.56 o
  -4   0   1      408.13      313.70      6.27 o
  -3   0   1      599.61      599.08      9.92 o
  -2   0   1     3146.76     3433.29     36.73 o
  -1   0   1       18.42       50.94      1.16 o
   1   0   1      209.28      126.76      4.67 o
   2   0   1    11868.87    11607.95    164.89 o
   3   0   1       21.26       13.58      2.96 o
   4   0   1       45.04       45.13      2.80 o
   5   0   1       15.24       21.77      1.97 o
   7   0   1     2161.37     2038.46     43.71 o
   8   0   1       75.02       58.90      6.33 o
   9   0   1       18.13       21.93      6.00 o
  10   0   1       33.46       40.03      8.10 o
  11   0   1       13.85        9.24      6.84 o
 -11   1   1       15.64       12.73      6.73 o
 -10   1   1       77.02       89.91     10.59 o
  -9   1   1      193.68      192.37     12.63 o
  -8   1   1      220.87      227.05     12.51 o
  -7   1   1      612.01      461.04     17.33 o
  -6   1   1       15.72        6.01      4.10 o
  -5   1   1        1.08        1.21      0.98 o
  -4   1   1     2191.13     2176.22     40.10 o
  -3   1   1     1125.13     1308.77     24.61 o
  -2   1   1      498.72      661.09     17.30 o
  -1   1   1     2249.79     1904.98     20.63 o
   0   1   1      276.88      216.41      3.16 o
   1   1   1     3811.07     4008.80     36.76 o
   2   1   1    19405.27    19490.30    162.32 o
   3   1   1     5758.15     5791.26     62.97 o
   4   1   1       51.14       38.40      2.01 o
   5   1   1     2383.47     2328.29     31.21 o
   6   1   1       53.62       56.44      4.27 o
   7   1   1     3290.00     3248.80     52.32 o
   8   1   1        0.03        1.38      3.42 o
   9   1   1       12.68        9.01      5.79 o
  10   1   1       65.01       73.79     10.80 o
  11   1   1        1.24        3.71      6.43 o
 -12   2   1      131.69      119.26     13.79 o
 -11   2   1       94.94       93.15     11.35 o
 -10   2   1        0.99       -4.10      4.10 o
  -9   2   1       27.80       36.65      6.56 o
  -8   2   1       54.22       51.79      6.77 o
  -7   2   1       36.09       -1.04      1.13 o
  -6   2   1        4.10        1.20      1.26 o
  -5   2   1     2213.39     2281.07     34.01 o
  -4   2   1       35.50       45.55      2.31 o
  -3   2   1     2111.31     2141.01     39.31 o
  -2   2   1     1777.44     2260.93     50.06 o
  -1   2   1    20422.00    20859.04    241.98 o
   0   2   1     2079.84     2229.65     22.69 o
   1   2   1     1888.34     1980.11     20.67 o
   2   2   1       23.61       18.75      1.10 o
   3   2   1       14.61       16.98      1.14 o
   4   2   1      235.64      252.55      5.88 o
   5   2   1      237.86      299.72      6.88 o
   6   2   1     1915.21     1797.34     31.33 o
   7   2   1      181.29      172.53      9.07 o
   8   2   1        8.94       12.40      4.35 o
   9   2   1       25.48       28.43      7.66 o
  10   2   1       43.66       38.93      8.59 o
  11   2   1       14.99        6.56      7.51 o
 -12   3   1       20.79        7.98      6.49 o
 -11   3   1       47.71       67.31      9.65 o
 -10   3   1       30.39       27.50      6.45 o
  -9   3   1      148.69      135.25      9.75 o
  -8   3   1     1218.96     1316.22     38.09 o
  -7   3   1     2937.59     2958.19     84.89 o
  -6   3   1     1113.53     1200.72     23.06 o
  -5   3   1     3247.12     3746.74     63.51 o
  -4   3   1        3.20        1.94      1.00 o
  -3   3   1     4202.57     4513.95     97.42 o
  -2   3   1     3463.93     3663.94     65.68 o
  -1   3   1     3379.62     3851.13     41.35 o
   0   3   1        3.65        4.94      0.77 o
   1   3   1     1025.73     1014.70     10.56 o
   2   3   1     4467.43     4461.26     45.61 o
   3   3   1      626.57      739.04     10.85 o
   4   3   1      353.44      337.41      4.65 o
   5   3   1      185.78      160.23      5.17 o
   6   3   1      288.80      268.24      8.90 o
   7   3   1        1.92        4.04      2.85 o
   8   3   1      128.13      105.47     11.36 o
   9   3   1      103.12       67.75     10.72 o
  10   3   1       11.90        1.95      6.85 o
 -12   4   1        1.51       -1.22      5.64 o
 -11   4   1        3.35        1.11      4.82 o
 -10   4   1        0.39        2.98      4.32 o
  -9   4   1      142.87      120.38      8.92 o
  -8   4   1      111.78       78.24      7.55 o
  -7   4   1      242.47      239.94      8.36 o
  -6   4   1      906.48      863.16     15.05 o
  -5   4   1      759.90      798.59     13.67 o
  -4   4   1     1505.04     1613.89     24.59 o
  -3   4   1        1.61        0.13      1.61 o
  -1   4   1     1247.79     1196.72     12.99 o
   0   4   1     2969.75     3038.92     28.88 o
   1   4   1        4.80       -0.27      0.76 o
   2   4   1     2170.88     2348.59     25.29 o
   3   4   1      164.49      157.01      3.13 o
   4   4   1       97.99       97.83      3.85 o
   5   4   1      978.84      977.22     16.19 o
   6   4   1      116.99      109.18      5.40 o
   7   4   1      117.78      128.81      7.74 o
   8   4   1       46.85       49.14      6.51 o
   9   4   1      210.40      201.62     15.70 o
  10   4   1      171.71      217.62     19.03 o
 -12   5   1        4.77        1.02      5.75 o
 -11   5   1        0.39       -4.15      4.15 o
 -10   5   1      135.48      133.06      9.84 o
  -9   5   1        3.26        2.98      3.82 o
  -8   5   1        6.94        3.55      2.45 o
  -7   5   1      218.33      223.39      8.05 o
  -6   5   1      513.66      520.36     10.31 o
  -5   5   1     4043.34     4358.62     63.04 o
  -4   5   1       99.21      130.68      7.74 o
  -3   5   1     1141.88      968.09     21.15 o
  -2   5   1      568.05      548.91     23.90 o
  -1   5   1      339.33      370.80      5.83 o
   0   5   1      239.09      242.86      4.44 o
   1   5   1     3118.56     3299.58     31.78 o
   2   5   1       93.91       75.43      2.44 o
   3   5   1       56.23       50.74      2.15 o
   4   5   1      364.32      380.59      7.11 o
   5   5   1        2.03       -1.44      1.44 o
   6   5   1       95.88      102.76      5.48 o
   7   5   1        0.51        3.53      3.18 o
   8   5   1        4.36       -3.76      3.76 o
   9   5   1       24.03       41.55      9.46 o
  10   5   1       27.64       23.39      9.11 o
 -12   6   1      138.19      141.13     13.12 o
 -11   6   1       11.32       13.77      5.66 o
 -10   6   1      211.01      198.66     12.06 o
  -9   6   1      132.16      116.19      8.61 o
  -8   6   1       19.86       20.00      3.61 o
  -7   6   1       13.80       16.69      3.82 o
  -6   6   1      496.90      500.90      8.63 o
  -5   6   1      193.59      203.69      6.39 o
  -4   6   1      364.28      353.51      7.67 o
  -3   6   1       89.61       55.17      6.72 o
  -2   6   1    15710.55    17227.80    238.93 o
  -1   6   1     2110.43     2178.37     23.15 o
   0   6   1       72.22       53.69      2.23 o
   1   6   1     3695.76     3901.24     37.51 o
   2   6   1      473.26      479.85      6.72 o
   3   6   1     2528.83     2545.90     28.32 o
   4   6   1      504.18      455.81      8.31 o
   5   6   1       92.09       85.40      5.75 o
   6   6   1      104.04       99.53      5.69 o
   7   6   1       80.10       82.14      8.12 o
   8   6   1      420.99      466.07     42.08 o
   9   6   1       50.94       51.01     10.59 o
 -12   7   1      118.06      117.51     11.97 o
 -11   7   1       85.60       75.17      9.08 o
 -10   7   1        6.81        4.57      4.41 o
  -9   7   1       35.12       27.95      5.22 o
  -8   7   1      113.55       96.38      6.08 o
  -7   7   1      178.35      179.83      7.51 o
  -6   7   1      107.88      151.41      6.56 o
  -5   7   1        1.76        0.92      1.50 o
  -4   7   1      196.31      234.27      6.28 o
  -3   7   1       82.50       67.48      3.80 o
  -2   7   1      419.63      399.55      7.54 o
  -1   7   1        8.89       19.66      1.41 o
   0   7   1      526.39      535.76      7.46 o
   1   7   1        0.29        0.52      0.97 o
   2   7   1       88.78       84.57      2.97 o
   3   7   1       46.45       37.44      3.55 o
   4   7   1       33.49       23.95      2.48 o
   5   7   1        7.76       12.92      2.33 o
   6   7   1       30.72       36.44      5.98 o
   7   7   1      472.11      529.14     20.44 o
   8   7   1       61.08       43.10      7.85 o
 -12   8   1       45.44       39.74      8.15 o
 -11   8   1      273.53      307.91     15.78 o
 -10   8   1      502.29      508.83     20.04 o
  -9   8   1        2.91        2.20      2.94 o
  -8   8   1      681.48      654.35     17.36 o
  -7   8   1      753.12      814.03     19.98 o
  -6   8   1     3100.52     3085.53     59.59 o
  -4   8   1      102.02       75.08      5.36 o
  -3   8   1     1220.34     1184.24     21.14 o
  -2   8   1      868.05      853.97     13.65 o
  -1   8   1      479.52      485.72      6.51 o
   0   8   1      645.54      622.12      8.12 o
   1   8   1     1073.50      995.47     14.85 o
   2   8   1      103.25      101.68      3.41 o
   3   8   1     1401.23     1431.12     19.38 o
   4   8   1      933.65      810.41     13.01 o
   5   8   1      111.65       98.90      4.67 o
   6   8   1        1.01       -0.46      2.95 o
   7   8   1      492.05      494.84     29.32 o
   8   8   1       32.65       32.77      6.61 o
 -12   9   1        6.14       10.78      5.78 o
 -11   9   1       24.83       25.93      6.17 o
 -10   9   1        3.12        0.28      4.22 o
  -9   9   1      137.98      134.58      7.91 o
  -8   9   1      392.72      414.38     13.40 o
  -7   9   1      521.85      491.77     14.63 o
  -6   9   1     2710.31     2721.46     54.21 o
  -3   9   1      194.44      182.67     15.65 o
  -2   9   1      267.62      275.87      8.08 o
  -1   9   1     1016.77      984.04     15.20 o
   0   9   1       10.57        7.84      2.68 o
   1   9   1      819.09      843.62     13.08 o
   2   9   1      159.06      139.08      5.70 o
   3   9   1       50.13       25.02      3.50 o
   4   9   1       20.51       20.33      3.46 o
   5   9   1       10.11        8.07      3.02 o
   6   9   1        0.02       -0.48      2.85 o
   7   9   1        0.52        0.87      6.24 o
   8   9   1       30.05       25.38      8.57 o
 -11  10   1       21.12        6.79      5.48 o
 -10  10   1       33.32       47.99      7.39 o
  -9  10   1       23.16       28.09      8.50 o
  -8  10   1      270.89      275.22     11.05 o
  -7  10   1      105.51       96.57      7.32 o
  -6  10   1      193.94      181.11      8.78 o
  -5  10   1      559.13      564.44     16.76 o
  -3  10   1       72.56       67.65     14.23 o
  -2  10   1      442.49      415.13     10.79 o
  -1  10   1      175.98      209.08      6.68 o
   0  10   1      969.23      885.50     14.75 o
   1  10   1      436.75      417.89     10.48 o
   2  10   1      462.40      525.58     12.26 o
   3  10   1      232.88      229.34      9.13 o
   4  10   1       28.86       27.99      4.62 o
   5  10   1       11.41       11.52      6.02 o
   6  10   1      116.27      134.83      7.34 o
   7  10   1        0.13       -2.55      6.10 o
 -11  11   1      326.23      341.07     17.27 o
 -10  11   1       11.92        4.89      4.19 o
  -9  11   1      235.50      238.96     10.96 o
  -8  11   1      372.29      428.04     14.84 o
  -7  11   1       57.57       49.32      5.95 o
  -6  11   1       16.30       18.39      5.08 o
  -5  11   1      128.89      118.16      8.63 o
  -4  11   1      150.59      136.87      8.68 o
  -3  11   1      490.86      467.11     15.80 o
  -2  11   1      148.37      130.51      6.99 o
  -1  11   1     1144.36     1111.68     17.47 o
   0  11   1      914.43      844.51     14.61 o
   1  11   1      845.96      846.51     17.43 o
   2  11   1      223.95      217.07      8.94 o
   3  11   1        0.03       -2.60      3.14 o
   4  11   1       89.34       75.78      7.38 o
   5  11   1       68.55       70.14     10.71 o
   6  11   1        8.00        5.83      3.72 o
   7  11   1       20.81       -3.85      6.76 o
 -11  12   1       51.94       54.84      8.74 o
 -10  12   1       35.32       34.40     10.75 o
  -9  12   1        1.51        1.65      4.12 o
  -8  12   1        0.11       -2.78      7.91 o
  -7  12   1      151.79      148.71      9.38 o
  -6  12   1       22.72       18.20      4.63 o
  -5  12   1      508.00      482.16     16.60 o
  -4  12   1      161.24      170.36     10.00 o
  -3  12   1      801.50      785.98     22.61 o
  -2  12   1        8.61        8.46      3.24 o
  -1  12   1       10.15       10.31      2.25 o
   0  12   1      410.48      396.82      7.79 o
   1  12   1      224.48      229.49      9.29 o
   2  12   1       65.61       69.50     11.61 o
   3  12   1       32.11       34.11      4.90 o
   4  12   1       28.29       23.09      4.80 o
   5  12   1        6.81        3.68      4.03 o
   6  12   1       47.35       52.81      9.83 o
 -11  13   1        9.94       15.31      6.68 o
 -10  13   1       33.00       47.96      6.98 o
  -9  13   1      315.87      321.50     14.02 o
  -8  13   1      186.91      177.41     10.86 o
  -7  13   1      235.28      250.38     12.31 o
  -6  13   1        3.70        3.47      3.87 o
  -5  13   1     1646.55     1475.05     36.26 o
  -4  13   1      517.76      392.89     15.33 o
  -3  13   1     1021.29     1076.48     28.77 o
  -2  13   1      459.69      451.12     17.04 o
  -1  13   1       50.30       48.59      5.08 o
   0  13   1       50.26       55.85      4.17 o
   1  13   1       11.15       12.67      2.77 o
   2  13   1        2.80        4.68      3.75 o
   3  13   1      657.76      691.59     26.91 o
   4  13   1       32.09       25.98      5.43 o
   5  13   1      412.02      410.01     14.08 o
 -10  14   1        2.17       -0.47      4.60 o
  -9  14   1      115.49      123.27     10.39 o
  -8  14   1       27.55       34.67      6.30 o
  -7  14   1        0.10       -3.69      3.69 o
  -6  14   1       57.91       46.29      6.73 o
  -5  14   1      226.59      220.87     11.85 o
  -4  14   1      126.04      120.24     16.45 o
  -3  14   1      321.45      351.46     14.93 o
  -2  14   1        0.22       -0.48      3.72 o
  -1  14   1      772.26      772.29     18.36 o
   0  14   1      169.19      167.98      7.18 o
   1  14   1      422.35      469.52     11.15 o
   2  14   1        0.73       -2.76      2.76 o
   3  14   1      181.87      197.69      7.93 o
   4  14   1       83.00       78.81      7.46 o
 -10  15   1       29.82       26.14      6.79 o
  -9  15   1       32.41       41.35      7.24 o
  -8  15   1       19.78       33.18      8.76 o
  -7  15   1        4.91        6.55      5.66 o
  -6  15   1      606.71      555.56     20.10 o
  -5  15   1       73.06       70.98      8.29 o
  -4  15   1        7.82       10.14      4.82 o
  -3  15   1      254.12      243.63     12.97 o
  -2  15   1        0.04       -1.96      3.91 o
  -1  15   1      625.94      677.21     19.42 o
   0  15   1        2.74        2.13      4.59 o
   1  15   1        3.93       -0.45      3.83 o
   2  15   1      222.30      196.50     10.19 o
   3  15   1       97.70       97.35      6.43 o
  -9  16   1       17.64       22.70      6.48 o
  -8  16   1       45.55       40.04      7.62 o
  -7  16   1       72.29       67.12     10.13 o
  -6  16   1      137.98       99.10     10.15 o
  -5  16   1       68.99       41.55      9.30 o
  -4  16   1        7.93        5.92      4.90 o
  -3  16   1      182.72      202.77     14.00 o
  -2  16   1      284.38      284.43     23.61 o
  -1  16   1       52.58       39.87      7.32 o
   0  16   1       54.97       65.98     10.95 o
   1  16   1        0.01        2.19      3.95 o
   2  16   1        5.19       15.95      9.78 o
  -8  17   1       28.21       42.20      8.12 o
  -7  17   1      407.95      353.85     17.01 o
  -6  17   1      110.98      111.87     11.18 o
  -5  17   1        7.73       10.88      5.70 o
  -4  17   1      421.53      420.77     18.40 o
  -3  17   1       32.20       34.25      8.55 o
  -2  17   1      129.04      137.19     11.81 o
  -1  17   1       11.85       -3.32      7.37 o
   0  17   1        2.49        3.51      7.45 o
   1  17   1        1.20        5.31      7.50 o
  -7  18   1      525.81      529.22     35.12 o
  -6  18   1       86.95      100.98     11.02 o
  -5  18   1       11.71        9.20      6.00 o
  -4  18   1        1.19       -2.71      4.81 o
  -3  18   1        3.44        0.30      5.22 o
  -2  18   1       47.40       39.62     11.98 o
  -1  18   1      108.48      123.44     11.60 o
   1 -19   2        0.14       -6.23      7.38 o
   2 -19   2       23.60       26.34      6.98 o
   3 -19   2       15.14       15.91      6.29 o
   4 -19   2      132.66      145.87     12.86 o
   5 -19   2      391.17      421.84     18.90 o
   6 -19   2        8.95       18.72     10.63 o
  -1 -18   2       14.32       11.29      8.46 o
   0 -18   2        0.42       -6.25      6.25 o
   1 -18   2        8.18        4.23      4.87 o
   2 -18   2       28.30       23.34      6.30 o
   3 -18   2       47.56       49.76      7.83 o
   4 -18   2       49.32       49.12      9.69 o
   5 -18   2       11.40       19.73      6.07 o
   6 -18   2        9.43       10.84      5.42 o
   7 -18   2      101.33      132.78     11.70 o
   8 -18   2       43.74       47.46     13.78 o
  -2 -17   2       17.71       10.64      7.85 o
  -1 -17   2      326.60      363.48     21.20 o
   0 -17   2       96.54      115.98     16.37 o
   1 -17   2       16.39       15.16      5.54 o
   2 -17   2       27.15       18.38      5.86 o
   3 -17   2       16.97       19.55      5.58 o
   4 -17   2        2.80        8.07      6.30 o
   5 -17   2      437.66      422.89     22.94 o
   6 -17   2        0.11       -3.74      3.74 o
   7 -17   2      269.27      254.72     33.09 o
   8 -17   2      115.22       89.62      9.70 o
   9 -17   2       49.18       51.63     13.57 o
  -3 -16   2       25.92       28.13      5.52 o
  -2 -16   2       45.41       71.59      6.37 o
  -1 -16   2       26.60       34.55      8.58 o
   0 -16   2      133.08      162.28      9.26 o
   1 -16   2      122.39      114.77     10.29 o
   2 -16   2       40.35       30.40      6.20 o
   3 -16   2      161.95      173.46     12.11 o
   4 -16   2      435.86      408.01     16.41 o
   5 -16   2       22.28       27.72      9.32 o
   6 -16   2       15.89       15.01      5.19 o
   7 -16   2        1.65        4.18      4.52 o
   8 -16   2       69.87       67.66     14.40 o
   9 -16   2       41.38       33.70      6.78 o
  10 -16   2        6.07       21.05     10.68 o
  -4 -15   2       82.64      109.01     11.99 o
  -3 -15   2       77.08       93.65     10.40 o
  -2 -15   2       87.61       86.40     12.92 o
  -1 -15   2      241.44      257.76     13.63 o
   0 -15   2       40.86       57.82      9.23 o
   1 -15   2     1044.67     1087.24     31.33 o
   2 -15   2       30.91       31.58      5.73 o
   3 -15   2      904.87      867.67     25.24 o
   4 -15   2        0.30        3.90      7.45 o
   5 -15   2      191.68      201.49     11.47 o
   6 -15   2       92.01      108.31      9.33 o
   7 -15   2        2.36        1.94      4.33 o
   8 -15   2        0.60        2.20      4.05 o
   9 -15   2       18.36        9.29      4.96 o
  10 -15   2        1.89        8.24     16.04 o
  -5 -14   2        6.13        5.56      7.37 o
  -4 -14   2       63.91       80.15      7.39 o
  -3 -14   2      153.85      154.15      8.73 o
  -2 -14   2       87.50      100.07     13.25 o
  -1 -14   2        0.49        1.43      2.52 o
   0 -14   2       95.34       92.38      6.64 o
   1 -14   2      125.18      133.29     10.77 o
   2 -14   2      319.80      281.06     12.60 o
   3 -14   2        3.43        3.44      3.54 o
   4 -14   2       41.92       37.14      5.87 o
   5 -14   2      270.44      271.98     12.28 o
   6 -14   2       32.57       42.80      6.27 o
   7 -14   2       35.28       29.44      9.15 o
   8 -14   2       27.15       20.46      5.14 o
   9 -14   2      122.90      136.59      9.74 o
  10 -14   2      165.36      161.81     10.26 o
  -6 -13   2      159.04      161.04     14.78 o
  -5 -13   2      134.45      145.31      7.70 o
  -4 -13   2       11.55        5.13      4.09 o
  -3 -13   2       22.20       17.73      4.42 o
  -2 -13   2       45.12       48.73      5.54 o
  -1 -13   2      265.72      240.93      6.99 o
   0 -13   2       53.69       52.11      5.12 o
   1 -13   2     1035.57     1006.36     26.46 o
   2 -13   2        5.86       -3.54      3.54 o
   3 -13   2      671.06      587.55     18.54 o
   4 -13   2       75.02       71.89      7.00 o
   5 -13   2      505.76      523.65     17.02 o
   6 -13   2        1.68        5.66      3.47 o
   7 -13   2      152.20      152.87     11.60 o
   8 -13   2      106.78       94.60     11.39 o
   9 -13   2      128.18      118.71      8.66 o
  10 -13   2       92.92       74.91      7.44 o
  11 -13   2        1.76        2.67      5.07 o
  -7 -12   2        9.49       10.04      5.43 o
  -6 -12   2       27.16       21.66      5.56 o
  -5 -12   2      127.57      125.51      9.86 o
  -4 -12   2      139.83      117.20      6.40 o
  -3 -12   2       64.48       53.65      4.54 o
  -2 -12   2      542.62      536.42     11.13 o
  -1 -12   2        1.39        6.03      2.15 o
   0 -12   2     1148.45     1168.28     17.95 o
   1 -12   2      150.63      154.89      7.81 o
   2 -12   2        0.17       -1.27      2.91 o
   3 -12   2      149.91      128.64      8.87 o
   4 -12   2      239.29      234.22     10.40 o
   5 -12   2        2.47        2.27      3.08 o
   6 -12   2       46.92       37.53      5.15 o
   7 -12   2       60.34       60.91      5.97 o
   8 -12   2      400.04      438.66     14.43 o
   9 -12   2      207.09      243.77     10.33 o
  10 -12   2        9.11        7.81      4.79 o
  11 -12   2       34.99       31.28      6.44 o
  -7 -11   2      102.86      109.83      7.30 o
  -6 -11   2        2.30        6.16      3.18 o
  -5 -11   2       25.14       25.98      4.03 o
  -4 -11   2        2.77       -0.05      2.56 o
  -3 -11   2      885.34      809.10     15.77 o
  -2 -11   2      371.83      384.39      7.66 o
  -1 -11   2     2180.99     2166.93     30.18 o
   0 -11   2       13.89       16.17      2.38 o
   1 -11   2     1232.73     1246.53     23.12 o
   2 -11   2      508.57      497.00     15.46 o
   3 -11   2       22.23        4.96      2.12 o
   4 -11   2     1425.10     1473.07     33.05 o
   5 -11   2        4.60       -0.56      2.85 o
   6 -11   2      169.50      155.93     17.69 o
   7 -11   2      685.96      618.96     16.83 o
   8 -11   2       12.67        8.26      3.88 o
   9 -11   2        6.09        5.44     10.13 o
  10 -11   2        0.37       -0.12      3.91 o
  11 -11   2       31.54       35.32      6.53 o
  -8 -10   2        0.72        5.85      4.89 o
  -7 -10   2        0.05       -3.22      3.24 o
  -6 -10   2       53.05       42.92      5.28 o
  -5 -10   2       55.81       47.24      5.30 o
  -4 -10   2      314.93      328.30     11.16 o
  -3 -10   2     1150.77     1158.88     24.82 o
  -2 -10   2       16.07       17.31      2.32 o
  -1 -10   2      554.35      556.66     14.56 o
   0 -10   2      358.80      338.88      7.14 o
   1 -10   2     4010.01     4014.73     60.37 o
   2 -10   2      466.91      492.25     14.74 o
   4 -10   2        0.15        0.14      2.36 o
   5 -10   2       46.30       53.63      4.86 o
   6 -10   2       44.52       53.97      5.63 o
   7 -10   2      212.18      208.45      9.44 o
   8 -10   2      252.42      243.60      9.01 o
   9 -10   2       96.98      103.31      6.50 o
  10 -10   2       16.93       13.09      4.60 o
  11 -10   2       80.77       83.50      8.72 o
  -9  -9   2      233.06      210.88     11.99 o
  -8  -9   2       22.54       43.21      9.16 o
  -7  -9   2      231.47      257.40      9.24 o
  -6  -9   2        0.02        1.33      4.53 o
  -5  -9   2      231.88      254.45      9.61 o
  -4  -9   2      111.31      110.43      6.02 o
  -3  -9   2     2387.93     2290.88     25.89 o
  -2  -9   2     1217.23     1232.03     17.42 o
  -1  -9   2        4.72        9.06      1.51 o
   0  -9   2      884.41      962.24     12.90 o
   1  -9   2      188.67      194.30     11.25 o
   2  -9   2      513.83      577.81      9.91 o
   3  -9   2      810.07      868.41     15.84 o
   4  -9   2      122.19      166.41     14.24 o
   5  -9   2     3128.73     3115.80     61.89 o
   6  -9   2     4235.63     4444.00     64.65 o
   7  -9   2     2043.66     2028.39     40.23 o
   8  -9   2      191.79      184.99      7.39 o
   9  -9   2      202.97      167.06      8.88 o
  10  -9   2       95.02      105.96      8.71 o
  11  -9   2       82.09       79.98      8.55 o
  -9  -8   2       59.18       44.61      9.58 o
  -8  -8   2      139.00      133.03     13.32 o
  -7  -8   2       34.70       27.99      4.73 o
  -6  -8   2       85.86       97.64      5.16 o
  -5  -8   2        0.47        1.19      2.23 o
  -4  -8   2      142.89      172.02      6.04 o
  -3  -8   2      257.11      285.57      5.82 o
  -2  -8   2       69.49       53.96      3.71 o
  -1  -8   2        8.21       -0.62      0.98 o
   0  -8   2      306.87      394.41      6.44 o
   1  -8   2      135.70      151.15      8.15 o
   2  -8   2       15.55        7.34      2.03 o
   3  -8   2      164.63      168.49      4.87 o
   4  -8   2       11.80       11.39      1.55 o
   5  -8   2      179.41      171.92      6.15 o
   6  -8   2      646.87      607.92     11.55 o
   7  -8   2        5.44        0.56      4.20 o
   8  -8   2      276.37      280.52      9.25 o
   9  -8   2       40.75       40.13      5.36 o
  10  -8   2      113.74      137.10      9.20 o
  11  -8   2       15.85       29.03      6.21 o
  -8  -7   2      354.12      382.83     19.67 o
  -7  -7   2       28.63       44.77      5.81 o
  -6  -7   2      118.20      123.97      5.27 o
  -5  -7   2      160.51      155.13      8.27 o
  -4  -7   2       25.59       22.72      3.12 o
  -3  -7   2     1766.69     1832.47     20.72 o
  -2  -7   2       14.12       13.18      1.50 o
  -1  -7   2      712.94      669.69      8.00 o
   0  -7   2      699.97      756.32     10.06 o
   1  -7   2     3281.68     3502.42     65.06 o
   2  -7   2        0.25        5.81      1.83 o
   3  -7   2      409.21      447.62     16.52 o
   4  -7   2       39.09       28.45     13.90 o
   5  -7   2      172.43      205.84     11.34 o
   6  -7   2      963.99      989.20     26.04 o
   7  -7   2       93.78      104.99      3.69 o
   8  -7   2        7.34        8.01      2.67 o
   9  -7   2       68.10       98.70      7.33 o
  10  -7   2        2.91        7.89      4.17 o
  11  -7   2      284.38      295.66     15.16 o
 -10  -6   2       12.50        8.34      7.92 o
  -9  -6   2       94.09       93.47     13.00 o
  -8  -6   2      262.07      228.59     10.73 o
  -7  -6   2      164.60      148.41      8.59 o
  -6  -6   2      167.72      151.47      5.38 o
  -5  -6   2      244.24      313.59      7.27 o
  -4  -6   2      172.89      185.07      4.60 o
  -3  -6   2      141.94      144.38      3.75 o
  -2  -6   2      330.57      324.08      5.93 o
  -1  -6   2       61.32       52.14      2.41 o
   0  -6   2     6879.12     7114.53     86.18 o
   1  -6   2     2677.58     2884.91     72.21 o
   2  -6   2      551.88      591.75      9.80 o
   3  -6   2        0.42        1.99      1.57 o
   4  -6   2      365.03      305.81     32.22 o
   5  -6   2      113.16      120.41      6.78 o
   6  -6   2      181.98      164.99      5.62 o
   7  -6   2       88.23       82.29      4.71 o
   8  -6   2        2.21        2.32      2.79 o
   9  -6   2       49.53       64.59      6.70 o
  10  -6   2       21.71       19.37      5.12 o
  11  -6   2        1.98       -0.92      4.81 o
 -10  -5   2        3.45        0.25      7.14 o
  -9  -5   2        0.00       -5.22      5.22 o
  -8  -5   2      292.64      274.09     16.93 o
  -7  -5   2       41.68       55.97      5.68 o
  -6  -5   2        1.69        1.92      1.86 o
  -5  -5   2        0.26       -0.94      1.51 o
  -4  -5   2       23.99       37.07      2.34 o
  -3  -5   2     1456.52     1559.52     17.33 o
  -2  -5   2      321.68      427.06      6.07 o
  -1  -5   2     3724.24     3736.21     41.45 o
   0  -5   2      238.33      258.69      5.86 o
   1  -5   2        8.24        4.97      1.27 o
   2  -5   2     1463.75     1329.91     19.38 o
   3  -5   2     1015.09      989.58     22.80 o
   4  -5   2        0.00        5.57      4.45 o
   5  -5   2        5.46        3.31      5.59 o
   6  -5   2      333.63      389.24      6.88 o
   7  -5   2      293.38      322.10     14.37 o
   8  -5   2        7.23        6.43      2.94 o
   9  -5   2       75.74       98.86      8.41 o
  10  -5   2        1.97        6.49      4.41 o
  11  -5   2       27.16       30.64      6.83 o
 -11  -4   2       51.06       72.23     12.93 o
 -10  -4   2       11.02       -0.63      6.04 o
  -9  -4   2      241.25      243.87     16.65 o
  -8  -4   2      159.35      138.31     13.17 o
  -7  -4   2      939.12      910.10     21.43 o
  -6  -4   2      600.10      572.02     12.31 o
  -5  -4   2      694.82      712.32     11.48 o
  -4  -4   2     3208.11     3280.92     36.51 o
  -3  -4   2     3929.53     4268.89     42.88 o
  -2  -4   2      287.16      379.64      5.32 o
  -1  -4   2       89.67       67.84      1.71 o
   0  -4   2     3456.77     3501.48     34.36 o
   1  -4   2       88.79      121.59      2.75 o
   2  -4   2      513.86      443.63     11.35 o
   3  -4   2     4426.91     5027.03     98.73 o
   4  -4   2     3440.23     3725.96    108.47 o
   5  -4   2       44.21       65.46      8.12 o
   6  -4   2     1125.80     1014.83     18.26 o
   7  -4   2       41.95       39.20      3.94 o
   8  -4   2      933.84      986.93     49.18 o
   9  -4   2      246.57      216.70     11.89 o
  10  -4   2       98.71       89.65      9.46 o
  11  -4   2       25.03        6.62      5.63 o
 -11  -3   2       45.04       45.09     10.20 o
 -10  -3   2       31.45       32.50      8.64 o
  -9  -3   2        1.87       -2.21      4.91 o
  -8  -3   2       17.58       17.23      5.86 o
  -7  -3   2      267.50      246.67      9.25 o
  -6  -3   2      820.26      869.09     19.40 o
  -5  -3   2      486.13      549.05      8.92 o
  -4  -3   2       31.87       34.86      1.70 o
  -3  -3   2      310.89      370.13      6.59 o
  -2  -3   2       50.29       56.63      2.14 o
  -1  -3   2      246.51      246.00      3.26 o
   0  -3   2    16640.84    16743.54    178.23 o
   1  -3   2      851.50      986.53     15.87 o
   2  -3   2     2928.93     3405.58     67.13 o
   3  -3   2     2560.97     2592.10     72.70 o
   4  -3   2     1390.59     1593.71     34.46 o
   5  -3   2     1071.69     1192.99     16.77 o
   6  -3   2       83.61       99.56      3.58 o
   7  -3   2       35.05       39.34      4.27 o
   8  -3   2       28.69       33.90     13.69 o
   9  -3   2        4.78        9.94      4.40 o
  10  -3   2       13.47       10.40      5.03 o
  11  -3   2       10.26       20.76      6.74 o
 -11  -2   2       36.65       44.13      9.91 o
 -10  -2   2       26.50       28.47      7.98 o
  -9  -2   2       33.73       46.65      8.49 o
  -8  -2   2       89.77       94.87     10.27 o
  -7  -2   2      405.05      377.79     16.96 o
  -6  -2   2      819.72      779.40     17.42 o
  -5  -2   2      129.61      100.88      3.08 o
  -4  -2   2     2722.76     2996.38     33.14 o
  -3  -2   2     7305.69     7162.00     86.21 o
  -2  -2   2     3013.85     3047.19     36.20 o
  -1  -2   2    11169.94    11789.61    125.75 o
   0  -2   2       62.81       97.19      2.26 o
   1  -2   2      419.04      629.77     13.85 o
   2  -2   2    62805.36    64982.15   1239.04 o
   4  -2   2      339.63      273.05      4.35 o
   5  -2   2      556.16      594.10      8.49 o
   6  -2   2      437.90      418.36     14.50 o
   7  -2   2       12.66        7.62      2.93 o
   8  -2   2       96.32       75.85      6.61 o
   9  -2   2       47.88       36.88      5.56 o
  10  -2   2       28.71       22.41      6.40 o
  11  -2   2       33.58       22.33      7.34 o
 -11  -1   2       21.31       27.17      8.41 o
 -10  -1   2        0.30       -4.83      4.83 o
  -9  -1   2        8.49        3.09      5.22 o
  -8  -1   2      419.17      424.21     18.90 o
  -7  -1   2        4.79       -0.75      3.39 o
  -6  -1   2       10.75       19.22      2.88 o
  -5  -1   2        8.84        9.43      1.51 o
  -4  -1   2      341.61      464.32      6.33 o
  -3  -1   2      886.41      953.92     16.72 o
  -2  -1   2      905.60      938.15     12.40 o
  -1  -1   2        6.93       11.63      0.87 o
   0  -1   2      363.68      451.42      7.12 o
   1  -1   2     6057.37     7351.57    141.09 o
   2  -1   2     1581.80     1234.56     17.69 o
   4  -1   2       67.98       45.47      2.15 o
   5  -1   2       47.02       49.66      2.25 o
   7  -1   2        7.95       15.25      3.62 o
   8  -1   2      771.41      793.23     21.83 o
   9  -1   2      173.64      180.86     10.44 o
  10  -1   2        1.48        6.94      5.44 o
  11  -1   2       76.01       68.70     10.27 o
 -12   0   2      167.48      222.24     17.36 o
 -11   0   2        2.55       -0.73      5.48 o
 -10   0   2      146.71      182.03     13.68 o
  -9   0   2     1283.48     1366.53     42.82 o
  -8   0   2      964.22      917.20     30.74 o
  -7   0   2      756.33      774.55     25.76 o
  -6   0   2      625.04      610.06     15.52 o
  -5   0   2     1522.73     1621.58     24.92 o
  -4   0   2      704.41      854.34     13.80 o
  -3   0   2      200.49      279.26      4.02 o
  -2   0   2      106.23       29.67      1.07 o
  -1   0   2       24.46        1.15      1.58 o
   0   0   2    10615.19    10753.42    106.87 o
   1   0   2     4103.78     3870.41     57.70 o
   2   0   2     5406.28     5143.08     65.03 o
   3   0   2       90.54       45.33      2.32 o
   4   0   2      298.55      370.23     10.61 o
   5   0   2      248.46      270.48      9.37 o
   6   0   2      957.54      920.90     49.68 o
   7   0   2     1256.75     1368.47     25.35 o
   8   0   2       49.44       58.15      7.05 o
   9   0   2        2.43        2.39      4.06 o
  10   0   2        0.08       -2.14      5.30 o
  11   0   2      225.16      210.29     16.03 o
 -12   1   2      141.05      175.08     16.54 o
 -11   1   2      346.03      340.87     19.27 o
 -10   1   2       90.62      112.72     11.63 o
  -9   1   2      939.21      870.55     30.29 o
  -8   1   2     1786.79     1642.12     47.06 o
  -7   1   2      510.16      500.18     18.55 o
  -6   1   2      528.76      434.86      8.78 o
  -5   1   2        6.38       16.76      1.84 o
  -4   1   2      939.04      858.93     14.22 o
  -3   1   2       57.74       17.23      1.50 o
  -2   1   2     5566.53     6397.62     57.08 o
  -1   1   2       18.89       64.00      2.28 o
   0   1   2       10.83        8.45      0.68 o
   1   1   2     2878.68     2810.38     28.34 o
   2   1   2     1781.14     1691.79     18.01 o
   3   1   2        4.00       -0.81      1.10 o
   4   1   2     1176.17     1278.31     16.11 o
   5   1   2      570.13      600.86     10.51 o
   6   1   2      296.34      304.70      9.10 o
   7   1   2       17.29       15.14      3.28 o
   8   1   2      143.47      128.71     13.03 o
   9   1   2      278.46      300.98     17.17 o
  10   1   2      173.15      174.71     15.63 o
  11   1   2        5.76        6.03      6.75 o
 -12   2   2      472.99      568.69     26.42 o
 -11   2   2      264.02      268.20     16.85 o
 -10   2   2        7.25        4.31      5.12 o
  -9   2   2      204.61      211.62     12.68 o
  -8   2   2      234.55      226.45     12.16 o
  -7   2   2        0.02       -1.12      1.12 o
  -6   2   2       28.90       26.15     11.68 o
  -5   2   2      281.47      279.52      8.10 o
  -4   2   2      323.78      299.46      8.02 o
  -3   2   2      470.94      472.32     10.96 o
  -2   2   2     6811.87     7663.10     74.02 o
  -1   2   2        2.96        2.38      0.86 o
   0   2   2    14931.02    15805.38    157.19 o
   1   2   2     4056.28     4445.61     49.56 o
   2   2   2      521.47      430.01      5.85 o
   3   2   2     2159.28     2100.71     33.25 o
   4   2   2      431.57      458.56      8.59 o
   5   2   2      270.75      238.66      6.16 o
   6   2   2       55.48       53.25      4.63 o
   7   2   2       78.54       59.01      5.18 o
   8   2   2       61.05       54.59      5.45 o
   9   2   2      226.40      225.90     15.51 o
  10   2   2        3.79        0.56      5.99 o
 -12   3   2        1.37       -0.29      5.66 o
 -11   3   2        8.16        4.99      5.39 o
 -10   3   2       90.18       78.81      9.51 o
  -9   3   2        1.70        1.90      3.74 o
  -8   3   2      511.24      498.28     18.86 o
  -6   3   2     2020.03     2177.03     42.06 o
  -5   3   2      602.53      527.57     14.82 o
  -3   3   2        0.12        1.45      1.26 o
  -2   3   2     7842.96     8126.38    108.80 o
  -1   3   2      625.73      638.12      8.55 o
   0   3   2    10610.04    10877.63    107.92 o
   1   3   2      777.78      691.16      8.43 o
   2   3   2       69.19       79.25      2.13 o
   3   3   2       44.06       27.14      1.38 o
   4   3   2       79.11       70.62      3.60 o
   5   3   2       23.33       19.23      3.55 o
   6   3   2       44.79       37.10      4.21 o
   7   3   2       72.12       71.61      5.85 o
   8   3   2       58.16       53.07      5.62 o
   9   3   2        4.36        1.78      6.07 o
  10   3   2       15.02        9.32      7.45 o
 -12   4   2       27.28       20.44      7.41 o
 -11   4   2       66.62       68.27      9.17 o
 -10   4   2      312.78      257.85     14.19 o
  -9   4   2       29.34       33.45      6.08 o
  -8   4   2       79.16       59.70      6.77 o
  -7   4   2       36.81       39.11      6.49 o
  -6   4   2     2887.02     2981.55     44.76 o
  -5   4   2       40.93       37.21      2.62 o
  -4   4   2      924.50      832.09     14.29 o
  -3   4   2     1336.82      900.70     59.36 o
  -2   4   2      789.64      885.95     11.54 o
  -1   4   2     2667.32     2828.46     32.52 o
   0   4   2     2794.92     2920.20     30.34 o
   1   4   2      132.92      182.54      3.33 o
   2   4   2      659.66      679.61      8.20 o
   3   4   2      144.82      179.46      3.48 o
   4   4   2     1126.90     1063.78     14.34 o
   5   4   2      856.94      859.96     15.01 o
   6   4   2      483.14      486.12     13.10 o
   7   4   2      689.55      651.66     16.57 o
   8   4   2        0.46       -3.24      3.24 o
   9   4   2      329.06      358.41     21.09 o
  10   4   2       35.26       18.47      8.46 o
 -12   5   2        0.28       -2.91      5.28 o
 -11   5   2      149.39      158.25     11.82 o
 -10   5   2       61.94       85.29      9.24 o
  -9   5   2       85.80       93.58      8.97 o
  -8   5   2      309.73      343.20     11.30 o
  -7   5   2       21.47       21.97      3.31 o
  -6   5   2      391.24      399.13     11.34 o
  -5   5   2        6.56        1.85      1.17 o
  -4   5   2      830.31      926.39     20.29 o
  -3   5   2       89.74      135.83      4.43 o
  -2   5   2     3536.42     3968.80     49.26 o
  -1   5   2        9.76        1.33      0.95 o
   0   5   2        9.22       27.24      1.62 o
   1   5   2      231.27      232.40      4.04 o
   2   5   2       81.52       77.71      2.77 o
   3   5   2       57.31       57.18      2.34 o
   4   5   2        6.30        7.69      1.75 o
   5   5   2        0.51       -1.92      1.92 o
   6   5   2       28.93       21.65      3.25 o
   7   5   2      212.61      201.12      9.49 o
   8   5   2       13.03       22.15      5.53 o
   9   5   2        4.44        4.35      6.86 o
 -12   6   2       57.84       61.37      9.28 o
 -11   6   2       34.22       25.04      6.67 o
 -10   6   2        0.32        3.72      4.20 o
  -9   6   2       27.98       27.26      5.39 o
  -8   6   2      447.02      451.60     13.56 o
  -7   6   2       53.22       49.35      4.62 o
  -6   6   2       34.91       18.27     14.92 o
  -5   6   2      648.55      618.14     12.02 o
  -4   6   2      445.95      507.93     13.28 o
  -3   6   2       94.27       76.65      3.05 o
  -2   6   2     2745.85     2821.12     26.87 o
  -1   6   2      732.75      823.87     10.20 o
   0   6   2       72.31      138.28      3.09 o
   1   6   2      248.67      250.86      4.41 o
   2   6   2        6.60        6.74      1.26 o
   3   6   2      768.18      808.84     11.04 o
   4   6   2       10.50       15.03      3.29 o
   5   6   2      355.43      293.24      6.52 o
   6   6   2       18.08        8.59      3.05 o
   7   6   2        1.51       -1.42      3.53 o
   8   6   2       65.87       61.34      8.03 o
   9   6   2        5.20        0.58      7.04 o
 -12   7   2       28.04       16.85      6.68 o
 -11   7   2        9.88        5.40      4.91 o
 -10   7   2        6.50        2.74      4.02 o
  -9   7   2      141.98      147.85     12.93 o
  -8   7   2       22.94       23.01      3.90 o
  -7   7   2      504.77      478.45     13.77 o
  -4   7   2      764.75      783.64     13.53 o
  -3   7   2      822.47      986.26     20.07 o
  -2   7   2        1.17        1.83      0.86 o
  -1   7   2     3208.96     3491.48     36.65 o
   0   7   2      360.14      346.91      5.42 o
   1   7   2     1591.83     1642.82     17.72 o
   2   7   2       59.59       65.32      2.77 o
   3   7   2     2266.84     2149.72     26.91 o
   4   7   2       69.35       73.19      3.82 o
   5   7   2     1096.22     1025.19     15.38 o
   6   7   2      213.48      210.09      7.65 o
   7   7   2        2.43        2.32      3.13 o
   8   7   2        9.14       16.75      5.84 o
 -12   8   2       59.05       67.52      9.80 o
 -11   8   2        0.14        1.84      4.84 o
 -10   8   2       18.07       14.82      5.25 o
  -9   8   2       28.35       26.74      4.51 o
  -8   8   2       53.13       47.65      6.39 o
  -7   8   2      292.45      282.81     10.43 o
  -6   8   2      186.35      181.19     14.46 o
  -5   8   2      157.93      138.80     13.77 o
  -4   8   2     1843.75     1776.63     36.02 o
  -3   8   2      556.22      562.20     10.43 o
  -2   8   2      974.30     1019.05     11.12 o
  -1   8   2      338.00      279.48      4.77 o
   0   8   2       15.80       14.68      1.82 o
   1   8   2     2170.49     2056.27     21.81 o
   2   8   2     1726.07     1796.06     19.70 o
   3   8   2        2.35        3.29      1.94 o
   4   8   2      387.27      366.58      7.96 o
   5   8   2       50.69       43.24      3.30 o
   6   8   2       22.06       24.28      3.94 o
   7   8   2        2.52        5.85      7.84 o
   8   8   2       44.67       54.46     12.07 o
 -12   9   2        3.74        2.46      5.52 o
 -11   9   2        4.45        7.07      5.13 o
 -10   9   2      203.80      206.40     12.45 o
  -9   9   2        0.01        0.75      3.06 o
  -8   9   2     2299.51     2391.05     49.70 o
  -7   9   2     2095.91     2202.16     45.89 o
  -6   9   2       62.58       52.89      5.55 o
  -5   9   2     2824.98     2888.29     90.51 o
  -3   9   2     1382.45     1296.68     20.06 o
  -2   9   2       12.55        8.13      1.38 o
  -1   9   2      351.71      322.54      7.25 o
   0   9   2      552.58      603.49     13.63 o
   1   9   2     2600.44     2617.61     35.47 o
   2   9   2       61.69       66.49      3.69 o
   3   9   2        5.73        3.13      2.67 o
   4   9   2      116.70      112.34      6.25 o
   5   9   2      726.62      740.65     15.64 o
   6   9   2       16.05       20.52      7.00 o
   7   9   2       79.57       86.00     11.26 o
 -12  10   2        1.75        4.79      5.72 o
 -11  10   2       22.10       40.54      7.78 o
 -10  10   2        1.16        1.21      3.76 o
  -9  10   2        0.76       -1.95      3.39 o
  -8  10   2      655.93      636.53     18.87 o
  -7  10   2      110.05      107.50      7.99 o
  -6  10   2      267.27      286.56     14.36 o
  -5  10   2      155.34      161.97     13.78 o
  -4  10   2      743.80      760.07     27.32 o
  -3  10   2       30.45       36.67      3.98 o
  -2  10   2      149.62      136.47      4.32 o
  -1  10   2       56.56       55.70      3.62 o
   0  10   2     1674.96     1759.00     25.58 o
   1  10   2     1299.58     1386.17     21.29 o
   2  10   2       84.12       95.30      5.60 o
   3  10   2      102.47       91.36      7.08 o
   4  10   2      333.22      359.47     11.96 o
   5  10   2       12.85       11.12      6.15 o
   6  10   2      194.29      176.12     14.99 o
   7  10   2      226.29      221.18     15.91 o
 -11  11   2      129.84      138.09     12.74 o
 -10  11   2       52.18       49.11      6.66 o
  -9  11   2      135.03      127.89     13.00 o
  -8  11   2       34.41       31.59      5.27 o
  -7  11   2        2.57       -2.88      2.88 o
  -6  11   2       68.62       90.79      7.82 o
  -5  11   2      220.06      199.60     24.49 o
  -4  11   2        1.34        1.82      3.24 o
  -3  11   2       43.88       53.81      4.98 o
  -2  11   2        4.16        4.30      2.82 o
  -1  11   2      658.88      733.40     13.15 o
   0  11   2      425.16      372.82     11.66 o
   1  11   2      985.26      951.12     26.54 o
   2  11   2        0.04       -2.87      2.87 o
   3  11   2       97.33       92.13      6.91 o
   4  11   2      265.96      259.39     10.35 o
   5  11   2       10.87        9.79      4.00 o
   6  11   2       22.73       16.84      7.37 o
 -11  12   2       18.65        6.72      6.18 o
 -10  12   2      406.38      428.43     16.50 o
  -9  12   2       20.81       24.87      7.11 o
  -8  12   2       54.73       67.09      7.46 o
  -7  12   2        0.93       -1.41      3.33 o
  -6  12   2       24.41       24.87      7.57 o
  -5  12   2      145.65      124.63      9.55 o
  -4  12   2      193.81      153.07     10.60 o
  -3  12   2      728.63      754.49     26.99 o
  -2  12   2      187.30      162.50      8.08 o
  -1  12   2      216.40      206.12      5.23 o
   0  12   2       80.64       82.44      5.99 o
   1  12   2      385.63      374.00     10.48 o
   2  12   2      621.62      607.16     26.24 o
   3  12   2       65.88       73.62      6.87 o
   4  12   2      159.10      138.68      8.79 o
   5  12   2       71.28       78.78      6.96 o
   6  12   2      235.09      235.74     16.70 o
 -11  13   2       84.04       84.72     11.41 o
 -10  13   2      181.22      165.35     11.91 o
  -9  13   2       18.34        6.20      4.42 o
  -8  13   2       11.77       11.36      4.76 o
  -7  13   2       28.09       24.37      5.50 o
  -6  13   2       87.68       89.72      8.65 o
  -5  13   2      138.69      138.94     13.15 o
  -4  13   2       50.00       41.27      6.25 o
  -3  13   2      745.07      760.49     23.24 o
  -2  13   2      303.80      302.26     10.53 o
  -1  13   2       10.63       14.92      2.68 o
   0  13   2        1.29        2.61      2.33 o
   1  13   2       12.66        9.15      3.74 o
   2  13   2       54.89       54.36      6.06 o
   3  13   2        8.27       12.90      4.53 o
   4  13   2      263.46      262.79     11.21 o
   5  13   2       15.30       21.31      7.12 o
 -11  14   2       47.37       60.65     14.41 o
 -10  14   2      217.57      213.94     13.35 o
  -9  14   2      109.94      115.17     10.40 o
  -8  14   2       44.98       45.92      9.53 o
  -7  14   2     1048.86     1020.21     29.33 o
  -6  14   2       21.93       15.94      5.69 o
  -5  14   2      435.96      481.75     18.13 o
  -4  14   2      113.28       99.92      9.49 o
  -3  14   2      139.88      153.81     11.36 o
  -2  14   2      122.64      125.79      8.11 o
  -1  14   2       57.07       56.41      7.34 o
   0  14   2       38.39       34.13      5.49 o
   1  14   2      213.69      237.85      7.89 o
   2  14   2      173.78      178.12     10.22 o
   3  14   2      287.14      286.98     11.90 o
   4  14   2       67.15       58.21      8.59 o
 -10  15   2       34.31       43.83     12.82 o
  -9  15   2       43.17       43.15      9.68 o
  -8  15   2       20.46       33.20      6.84 o
  -7  15   2        8.07       11.06      5.48 o
  -6  15   2        6.44        4.39      4.79 o
  -5  15   2       88.05       75.47      8.65 o
  -4  15   2      303.32      341.26     31.28 o
  -3  15   2       15.65       16.90      5.71 o
  -2  15   2      127.97      144.26      9.22 o
  -1  15   2       22.34       27.56      6.22 o
   0  15   2      348.76      351.03     14.88 o
   1  15   2       13.31       32.26      5.33 o
   2  15   2       72.52       94.93     11.76 o
   3  15   2        0.11        3.99      3.68 o
  -9  16   2       26.19       31.49      6.99 o
  -8  16   2        3.44       -0.50      4.89 o
  -7  16   2       10.82       23.54      6.46 o
  -6  16   2       11.48        2.58      4.59 o
  -5  16   2      190.72      164.41     31.89 o
  -4  16   2        4.82        9.84      5.86 o
  -3  16   2       54.96       49.80      9.53 o
  -2  16   2      130.62      142.54      9.26 o
  -1  16   2       56.63       61.08      8.20 o
   0  16   2      417.87      398.78     21.76 o
   1  16   2        1.95        5.84      4.33 o
   2  16   2       68.00       76.68     10.22 o
  -8  17   2       33.28       37.80      7.96 o
  -7  17   2        0.02       -1.94      4.98 o
  -6  17   2        9.08        7.73      5.54 o
  -5  17   2        6.87       15.17      6.35 o
  -4  17   2        4.92        8.97      7.22 o
  -3  17   2        5.36       -2.20      4.85 o
  -2  17   2      407.30      421.25     17.84 o
  -1  17   2       83.97       83.34     16.63 o
   0  17   2       17.18       20.66      8.65 o
  -7  18   2        5.08        6.46     10.60 o
  -6  18   2       62.86       72.00     10.12 o
  -5  18   2        0.89        0.34      5.72 o
  -4  18   2        8.18        1.18      7.06 o
  -3  18   2       30.38       23.61     10.73 o
  -2  18   2        0.03        7.33      6.05 o
   1 -19   3      375.56      418.72     28.51 o
   2 -19   3      108.26      109.32     11.08 o
   3 -19   3      200.73      192.05     14.09 o
   4 -19   3        0.77        5.57      5.84 o
   5 -19   3       30.21       28.13      6.90 o
   6 -19   3       33.38       40.83     12.84 o
   7 -19   3       21.77       23.16     11.54 o
  -1 -18   3      132.95      156.04     16.56 o
   0 -18   3      227.46      222.73     22.47 o
   1 -18   3        0.07        2.08      4.70 o
   2 -18   3      317.20      372.42     18.43 o
   3 -18   3       55.16       85.78      9.40 o
   4 -18   3       46.60       45.52      7.52 o
   5 -18   3        0.01       -4.25      4.25 o
   6 -18   3      117.10      112.62     17.93 o
   7 -18   3      132.58      120.14     10.99 o
   8 -18   3       20.50       12.68      9.63 o
  -3 -17   3       11.98        1.62      7.19 o
  -2 -17   3       37.06       28.15      9.10 o
  -1 -17   3       93.61       79.84     11.86 o
   0 -17   3        0.62       -4.13      4.13 o
   1 -17   3      432.58      487.22     18.82 o
   2 -17   3        3.76        3.61      4.86 o
   3 -17   3       66.04       66.07      8.08 o
   4 -17   3      120.53      118.92     10.38 o
   5 -17   3      134.09      128.45     10.74 o
   6 -17   3      432.79      448.61     17.83 o
   7 -17   3      273.50      275.82     20.10 o
   8 -17   3        1.03       -2.70      4.44 o
   9 -17   3       51.67       62.40     14.80 o
  -4 -16   3        3.12        6.71      4.74 o
  -3 -16   3      197.63      220.52     10.21 o
  -2 -16   3       30.92       27.59      8.82 o
  -1 -16   3       21.88       32.79      6.22 o
   0 -16   3        6.81        2.76      3.54 o
   1 -16   3      136.34      125.61     10.31 o
   2 -16   3       28.56       34.77      9.44 o
   3 -16   3       88.83       79.06      8.34 o
   4 -16   3      210.50      187.38     11.38 o
   5 -16   3        5.02        8.35      4.29 o
   6 -16   3        3.93        9.68      6.38 o
   7 -16   3       29.84       37.24      6.48 o
   8 -16   3        0.16       -0.78      4.30 o
   9 -16   3      188.34      216.31     12.56 o
  -5 -15   3      104.08      104.76     12.82 o
  -4 -15   3       54.94       61.65      6.97 o
  -3 -15   3      111.56      109.70     10.10 o
  -2 -15   3       47.20       60.62      8.14 o
  -1 -15   3      255.02      270.83     12.92 o
   0 -15   3        5.75        0.09      3.05 o
   1 -15   3       13.59       20.12      5.15 o
   2 -15   3       80.80       80.61      8.16 o
   3 -15   3        1.08        3.09      5.11 o
   4 -15   3       97.71       98.96     11.95 o
   5 -15   3       15.93       25.11      5.23 o
   6 -15   3      299.56      333.78     25.05 o
   7 -15   3       54.29       66.48      7.45 o
   8 -15   3        0.18       -0.13      4.00 o
   9 -15   3        3.59        2.98      4.47 o
  10 -15   3       12.81        8.66      4.89 o
  -6 -14   3       32.54       27.02      5.89 o
  -5 -14   3       28.60       19.70      6.89 o
  -4 -14   3      141.58      156.25     14.00 o
  -3 -14   3       32.31       35.72      8.43 o
  -2 -14   3      696.26      715.49     17.88 o
  -1 -14   3     1832.87     1851.37     27.18 o
   0 -14   3       39.75       43.65      4.85 o
   1 -14   3      444.52      448.08     16.17 o
   2 -14   3      425.00      425.21     17.54 o
   3 -14   3      870.27      702.18     21.12 o
   4 -14   3      506.17      468.53     27.39 o
   5 -14   3      633.75      588.14     18.50 o
   6 -14   3       54.48       56.79      6.51 o
   7 -14   3       32.53       31.17      8.95 o
   8 -14   3       64.56       55.12      6.51 o
   9 -14   3       45.89       55.65      6.50 o
  10 -14   3       13.16       15.24     10.56 o
  -6 -13   3      119.20      115.15     15.38 o
  -5 -13   3      151.52      154.20     12.18 o
  -4 -13   3      114.36      124.33      8.44 o
  -3 -13   3       88.25       76.46      8.82 o
  -2 -13   3     1127.05     1122.14     18.68 o
  -1 -13   3      439.92      409.91      9.09 o
   0 -13   3       48.23       37.68      4.43 o
   1 -13   3       57.57       60.53      8.63 o
   2 -13   3       14.79        9.35      3.82 o
   3 -13   3     1880.82     1644.85     37.61 o
   4 -13   3      215.55      234.58     10.69 o
   5 -13   3      226.72      232.53     18.47 o
   6 -13   3      130.44       95.71      9.63 o
   7 -13   3      171.72      177.15      9.48 o
   8 -13   3      192.08      212.98     10.04 o
   9 -13   3       86.66       92.13      7.62 o
  10 -13   3       27.19       32.62      6.19 o
  11 -13   3       31.35       22.33      6.08 o
  -7 -12   3       13.02       24.58      5.17 o
  -6 -12   3      200.10      202.96      8.18 o
  -5 -12   3      308.49      305.16     11.70 o
  -4 -12   3      140.57      116.51      7.89 o
  -3 -12   3      250.82      275.50     15.26 o
  -2 -12   3        8.43        7.60      2.63 o
  -1 -12   3       49.55       53.59      4.39 o
   0 -12   3      206.32      204.54      8.40 o
   1 -12   3     1347.60     1379.22     32.25 o
   2 -12   3     1572.76     1572.64     35.59 o
   3 -12   3      132.62      133.75     20.50 o
   4 -12   3        1.81        3.14      3.05 o
   5 -12   3     1665.91     1684.77     37.05 o
   6 -12   3      180.36      162.50     10.31 o
   7 -12   3     1004.79      974.42     23.77 o
   8 -12   3      107.49      107.65      8.33 o
   9 -12   3       22.04       19.33      4.19 o
  10 -12   3      961.24      977.46     29.85 o
  11 -12   3        5.58       -1.56      4.32 o
  -8 -11   3       85.07       73.46      8.20 o
  -7 -11   3        0.04        0.27      3.29 o
  -6 -11   3        7.08        2.77      3.18 o
  -5 -11   3       85.49       79.12     12.26 o
  -4 -11   3        3.25        7.31      2.91 o
  -3 -11   3      133.01      136.66     14.15 o
  -2 -11   3       12.82       21.71      2.85 o
  -1 -11   3      662.22      625.77     12.43 o
   0 -11   3      200.09      198.69      7.36 o
   1 -11   3       28.44       39.86      3.89 o
   2 -11   3       46.54       39.96      4.86 o
   4 -11   3        1.00        0.49      2.65 o
   5 -11   3        6.13        4.69      2.96 o
   6 -11   3        2.31        1.78      2.67 o
   7 -11   3       30.19       33.44      3.97 o
   8 -11   3       36.34       45.33      7.39 o
   9 -11   3      512.78      505.63     17.11 o
  10 -11   3      167.28      200.83     10.64 o
  11 -11   3      205.72      220.03     12.17 o
  -8 -10   3        7.70       19.38      5.71 o
  -7 -10   3       48.57       48.46      4.63 o
  -6 -10   3       10.72        2.68      3.01 o
  -5 -10   3       13.65        5.69      3.04 o
  -4 -10   3     1324.73     1338.89     22.97 o
  -3 -10   3      763.86      819.45     12.49 o
  -2 -10   3     1683.19     1679.67     24.25 o
  -1 -10   3       28.93       29.69      3.31 o
   0 -10   3      100.31       93.75      4.27 o
   1 -10   3      103.82      106.63      5.18 o
   2 -10   3      857.45      921.42     35.36 o
   3 -10   3       15.97        6.76      5.20 o
   4 -10   3      790.95      823.07     19.85 o
   5 -10   3      242.64      252.92      8.68 o
   6 -10   3     3105.83     3087.47     58.91 o
   7 -10   3       10.25        9.67      2.44 o
   8 -10   3      219.49      193.00      7.45 o
   9 -10   3      119.97      119.72      7.31 o
  10 -10   3        1.15        0.90      3.61 o
  11 -10   3        0.28       -3.50      4.20 o
  -9  -9   3      162.84      153.22     10.79 o
  -8  -9   3       34.19       31.21      5.83 o
  -7  -9   3      177.66      182.29      6.98 o
  -6  -9   3       16.05       12.20      3.76 o
  -5  -9   3      129.39       75.56      6.12 o
  -4  -9   3        3.89        2.88      2.48 o
  -3  -9   3      959.90      917.60     13.29 o
  -2  -9   3      185.93      188.64      5.65 o
  -1  -9   3     3564.59     3547.26     40.46 o
   0  -9   3      155.80      142.64      2.98 o
   1  -9   3     1523.59     1702.75     27.59 o
   2  -9   3        9.20        2.83      2.17 o
   3  -9   3       70.54       88.88      4.10 o
   4  -9   3     3734.26     3647.92     88.37 o
   5  -9   3      818.24      820.70     21.18 o
   6  -9   3      488.20      533.99      9.57 o
   7  -9   3       68.48       84.78      5.53 o
   8  -9   3        0.16        2.54      2.16 o
   9  -9   3        0.28       -0.96      2.85 o
  10  -9   3       37.33       43.90      5.86 o
  11  -9   3        7.85       15.68      5.31 o
  -9  -8   3       48.93       46.11      6.89 o
  -8  -8   3      108.37      101.10     11.65 o
  -7  -8   3      674.30      662.99     23.06 o
  -6  -8   3     2660.15     2422.72     38.01 o
  -5  -8   3      972.80      910.17     15.52 o
  -4  -8   3      453.94      478.91     12.15 o
  -3  -8   3      104.65      106.92      3.37 o
  -2  -8   3      931.33      956.37     20.95 o
  -1  -8   3      370.38      382.13      6.08 o
   0  -8   3      482.41      443.37      5.86 o
   1  -8   3       64.14       45.32      2.56 o
   2  -8   3      146.90      151.91      6.61 o
   3  -8   3       82.15       97.51      3.06 o
   4  -8   3      528.27      506.27      9.85 o
   5  -8   3      635.78      619.37     18.08 o
   6  -8   3      631.00      638.83     43.48 o
   7  -8   3      144.93      147.88      6.52 o
   8  -8   3      466.55      476.83     12.57 o
   9  -8   3       14.49       10.89      3.89 o
  10  -8   3      181.99      212.86     11.08 o
  11  -8   3        0.06       -3.99      3.99 o
  -9  -7   3      499.35      494.10     22.99 o
  -8  -7   3        4.17       -1.54      3.76 o
  -7  -7   3      466.83      441.36     12.76 o
  -6  -7   3      177.00      169.52      8.74 o
  -5  -7   3     1114.89     1063.50     16.94 o
  -4  -7   3      199.88      171.89      9.39 o
  -3  -7   3       42.05       36.77      2.66 o
  -2  -7   3      114.06      126.47      3.00 o
  -1  -7   3      247.02      289.04      4.87 o
   0  -7   3      505.33      643.45      8.60 o
   1  -7   3      338.26      234.51      7.44 o
   2  -7   3       28.99       14.63      1.22 o
   3  -7   3     1841.93     1893.09     25.04 o
   4  -7   3       65.72       69.39      5.39 o
   5  -7   3       50.81       31.43      4.21 o
   6  -7   3      473.61      488.40     15.86 o
   7  -7   3      403.95      417.77      6.39 o
   8  -7   3      266.59      255.80      8.87 o
   9  -7   3       23.66       23.75      4.47 o
  10  -7   3      172.55      167.05     10.34 o
  11  -7   3      300.94      320.28     15.51 o
 -10  -6   3       39.29       40.08     10.59 o
  -9  -6   3        0.46       -1.99      5.78 o
  -8  -6   3       38.66       36.71      5.69 o
  -7  -6   3      130.57      109.47      4.86 o
  -6  -6   3      208.97      195.88      8.02 o
  -5  -6   3       24.05       24.42      2.62 o
  -4  -6   3      387.66      462.82      7.98 o
  -3  -6   3      100.30       64.98      2.63 o
  -2  -6   3      450.13      471.31      6.17 o
  -1  -6   3    12219.10    12743.68    123.37 o
   0  -6   3     2276.77     2506.96     27.81 o
   1  -6   3     1213.70     1053.11     17.51 o
   2  -6   3     1963.00     1785.50     20.86 o
   3  -6   3       83.51       74.03      5.59 o
   4  -6   3     1168.69     1253.11     36.53 o
   5  -6   3       39.25       52.86      5.10 o
   6  -6   3      179.10      218.86      9.81 o
   7  -6   3      235.43      216.79      4.98 o
   8  -6   3      499.45      429.97     17.36 o
   9  -6   3      152.09      143.77      8.88 o
  10  -6   3       21.52       25.25      5.68 o
  11  -6   3        0.96        3.57      5.00 o
 -10  -5   3       27.21       11.54      7.45 o
  -8  -5   3        9.14        8.96      4.05 o
  -7  -5   3       13.00        9.84      5.57 o
  -6  -5   3       15.58       16.74      2.60 o
  -5  -5   3        0.50       -0.29      1.76 o
  -4  -5   3        0.27        1.67      0.83 o
  -3  -5   3     2963.35     3195.57     33.01 o
  -2  -5   3     1460.47     1763.05     17.43 o
  -1  -5   3      352.88      387.97      6.00 o
   0  -5   3     4918.32     4984.03     55.29 o
   1  -5   3      587.99      769.08     12.29 o
   2  -5   3     1503.26     1781.24     33.63 o
   3  -5   3      383.98      356.85     61.38 o
   4  -5   3      391.24      476.84     13.80 o
   5  -5   3     4466.47     4616.07     93.27 o
   6  -5   3      251.68      273.29      5.13 o
   7  -5   3      458.84      431.04     11.94 o
   8  -5   3       10.16        9.00      3.01 o
   9  -5   3       31.11       38.76      8.04 o
  10  -5   3        0.78        3.54      4.37 o
  11  -5   3        2.18        4.71      5.30 o
 -11  -4   3       33.49       32.65      9.60 o
 -10  -4   3       56.71       61.28     10.92 o
  -9  -4   3       33.32       32.95      8.12 o
  -8  -4   3        0.34       -4.15      4.15 o
  -7  -4   3        0.42        0.20      2.96 o
  -6  -4   3      142.26      153.77      5.05 o
  -5  -4   3      656.57      595.63     11.35 o
  -4  -4   3     1185.68     1232.56     20.35 o
  -3  -4   3      590.28      655.95     10.02 o
  -2  -4   3       78.67       81.61      2.05 o
  -1  -4   3      485.15      478.52      7.43 o
   0  -4   3     1829.88     1822.69     23.95 o
   1  -4   3      641.17      705.93      9.29 o
   2  -4   3     2039.38     1804.31     28.32 o
   5  -4   3       56.19       56.10      7.81 o
   6  -4   3       78.12       55.29      2.48 o
   7  -4   3       11.54       16.36      3.09 o
   8  -4   3      138.85      117.51      6.91 o
   9  -4   3       74.39       88.50      7.32 o
  10  -4   3       80.32       83.34      9.30 o
  11  -4   3       25.72       25.30      6.76 o
 -11  -3   3        3.38       -5.99      5.99 o
 -10  -3   3      106.13      104.57     12.95 o
  -9  -3   3      203.38      179.74     13.79 o
  -8  -3   3      193.51      194.50     13.26 o
  -7  -3   3     2082.08     2072.10     40.16 o
  -6  -3   3      912.16      902.45     28.72 o
  -5  -3   3     1194.39     1222.31     15.22 o
  -4  -3   3     2978.27     2643.34     29.94 o
  -3  -3   3     1591.02     1651.96     21.15 o
  -2  -3   3     4926.54     4967.63     48.61 o
  -1  -3   3     1103.90     1122.06     14.74 o
   0  -3   3      230.95      233.52      5.87 o
   1  -3   3      104.87       34.20      2.74 o
   2  -3   3    10842.03    11105.77    212.31 o
   3  -3   3     4779.01     4627.91    740.41 o
   4  -3   3     1060.34     1146.50     19.59 o
   5  -3   3       71.00       82.97      2.35 o
   6  -3   3      991.24      996.15     15.03 o
   7  -3   3      491.23      469.85     13.78 o
   8  -3   3      255.25      244.17     10.63 o
   9  -3   3       46.02       36.30      5.49 o
  10  -3   3       11.60       -0.67      4.81 o
  11  -3   3      518.98      547.35     24.05 o
 -11  -2   3       58.14       60.46     10.98 o
 -10  -2   3       55.29       68.26     10.21 o
  -9  -2   3        1.92        1.53      4.85 o
  -8  -2   3      915.57      905.88     31.61 o
  -7  -2   3       11.12       19.93      3.69 o
  -6  -2   3      159.00      145.24      6.39 o
  -5  -2   3      125.20      124.92      3.77 o
  -4  -2   3     1252.12     1319.13     15.81 o
  -3  -2   3        0.36        0.34      0.51 o
  -2  -2   3      440.20      492.37      7.27 o
  -1  -2   3        4.75        3.76      1.00 o
   0  -2   3     2411.38     2634.21     47.63 o
   1  -2   3    29214.28    28135.23    539.40 o
   2  -2   3     3471.89     3711.04     73.09 o
   3  -2   3       13.59        4.53      1.19 o
   4  -2   3     5083.21     5063.77     56.78 o
   5  -2   3       43.47       45.65      2.07 o
   7  -2   3      398.75      417.79     13.30 o
   8  -2   3      196.39      231.99     13.04 o
   9  -2   3      344.34      355.88     14.07 o
  10  -2   3       17.41       24.85      6.97 o
  11  -2   3        1.84        5.91      6.03 o
 -12  -1   3      142.77      147.66     16.36 o
 -11  -1   3       13.63       26.86      8.56 o
 -10  -1   3       18.87       22.48      7.45 o
  -9  -1   3      686.46      646.11     25.86 o
  -8  -1   3      173.47      176.77     11.89 o
  -7  -1   3       63.84       58.30      7.34 o
  -6  -1   3      821.85      756.21     13.75 o
  -5  -1   3     2642.27     2639.77     32.99 o
  -4  -1   3       40.74       27.00      1.51 o
  -3  -1   3     4031.10     4373.31     47.28 o
  -2  -1   3     9593.25    10810.26    115.22 o
  -1  -1   3      456.54      308.77      4.27 o
   0  -1   3      201.89      219.31      5.48 o
   1  -1   3     3289.74     2838.97     86.73 o
   2  -1   3      108.73       51.40      1.97 o
   4  -1   3     4981.78     5036.15    158.79 o
   5  -1   3      801.03      759.42     15.78 o
   6  -1   3       55.69        2.13      1.84 o
   7  -1   3     1387.20     1249.12     27.30 o
   8  -1   3        1.03       -1.08      3.90 o
   9  -1   3       78.80       66.20      7.25 o
  10  -1   3       36.96       32.39      7.53 o
  11  -1   3       15.17        4.90      6.21 o
 -12   0   3        0.01        2.06      6.54 o
 -11   0   3      233.45      248.61     17.28 o
 -10   0   3      472.17      423.36     20.94 o
  -9   0   3       23.05       22.92      6.31 o
  -8   0   3      148.70      128.05     11.01 o
  -7   0   3       37.50       37.12      5.96 o
  -6   0   3      450.57      467.72      9.78 o
  -5   0   3      135.88      139.08      4.26 o
  -4   0   3      471.99      488.81      6.60 o
  -3   0   3     2156.41     1902.82     19.30 o
  -2   0   3    30601.23    30602.57    366.80 o
  -1   0   3     2869.65     2618.76     30.94 o
   0   0   3      353.58      324.54      3.77 o
   1   0   3    19485.21    20163.97    298.29 o
   2   0   3     1587.90     1489.91     29.12 o
   3   0   3      723.38      750.54     11.48 o
   4   0   3     1227.88     1191.33     17.36 o
   5   0   3      159.16      198.84      8.44 o
   6   0   3      163.01      128.64     16.28 o
   7   0   3        1.29        1.40      2.40 o
   8   0   3        2.97        1.95      3.47 o
   9   0   3        2.87       -0.95      3.64 o
  10   0   3        9.67        4.40      5.74 o
 -12   1   3        4.91        6.72      7.03 o
 -11   1   3        0.55        6.79      6.06 o
 -10   1   3      161.86      163.10     12.56 o
  -9   1   3       75.64       80.14      9.39 o
  -8   1   3      161.75      155.88     10.43 o
  -7   1   3        2.92        2.53      3.14 o
  -6   1   3     1328.72     1437.71     87.34 o
  -5   1   3     1208.70     1350.02     21.35 o
  -4   1   3      244.69      288.64      7.21 o
  -3   1   3      408.24      457.68      6.13 o
  -2   1   3     3697.64     4377.66     53.11 o
  -1   1   3     1742.10     1704.26     18.59 o
   0   1   3       57.29       46.67      2.19 o
   1   1   3      241.19      188.81      2.98 o
   2   1   3      782.74      737.12      9.68 o
   3   1   3      482.09      467.88      6.39 o
   4   1   3       20.64       13.49      1.54 o
   5   1   3      943.46      898.17     19.41 o
   6   1   3       22.44       23.14      3.40 o
   7   1   3      448.71      469.48     12.50 o
   8   1   3        8.10        7.84      3.18 o
   9   1   3       69.67       63.58      9.80 o
  10   1   3        0.55       -1.39      5.61 o
 -12   2   3        7.02        0.37      6.25 o
 -11   2   3        4.48        9.68      5.70 o
 -10   2   3      378.57      376.37     18.57 o
  -9   2   3      105.97      121.27     11.09 o
  -8   2   3      341.94      331.58     15.41 o
  -7   2   3      125.08      133.00      6.32 o
  -6   2   3     2756.09     2961.34     43.91 o
  -5   2   3      564.02      601.05     11.31 o
  -4   2   3     1713.14     1768.38     25.04 o
  -3   2   3      957.96      849.78      9.15 o
  -2   2   3     1918.60     2244.28     24.91 o
  -1   2   3    13798.78    14740.45    147.20 o
   0   2   3       76.92       66.47      1.96 o
   1   2   3     1079.58     1369.15     16.72 o
   2   2   3      198.05      137.21      2.77 o
   3   2   3       97.84      159.21      3.66 o
   4   2   3     1012.71     1104.54     16.84 o
   5   2   3      129.76      135.26      6.00 o
   6   2   3       74.33       73.41      5.34 o
   7   2   3     1798.72     1766.31     32.36 o
   8   2   3        0.67       -2.13      3.32 o
   9   2   3      156.03      176.71     12.31 o
  10   2   3       20.50       24.00      8.29 o
 -12   3   3       21.41       31.73      8.55 o
 -11   3   3       16.71       16.30      6.73 o
 -10   3   3        0.00        1.52      4.40 o
  -9   3   3      108.43      115.41     10.30 o
  -8   3   3      752.23      833.13     27.14 o
  -6   3   3      110.02      127.60      5.98 o
  -5   3   3      209.74      215.37      5.80 o
  -4   3   3      558.91      559.82     10.07 o
  -3   3   3       11.68        2.94      1.35 o
  -2   3   3      685.83      660.56     13.29 o
  -1   3   3     3086.19     3034.77     31.31 o
   0   3   3      472.33      469.51      6.35 o
   1   3   3        4.66        2.31      0.88 o
   2   3   3      208.81      262.80      4.16 o
   3   3   3     1397.34     1329.15     12.94 o
   4   3   3      109.76       78.66      3.95 o
   5   3   3       13.47       13.45      2.46 o
   6   3   3      903.62      930.57     20.55 o
   7   3   3       80.58       73.07      6.33 o
   8   3   3      175.77      179.71      8.79 o
   9   3   3       83.62       86.44     11.69 o
  10   3   3        3.52        7.63      6.85 o
 -12   4   3      150.80      148.33     14.08 o
 -11   4   3        2.24        1.32      4.76 o
 -10   4   3        0.24        0.12      4.13 o
  -9   4   3        0.01        1.41      3.69 o
  -8   4   3       16.02       20.49      3.86 o
  -6   4   3        1.49        1.98      3.69 o
  -5   4   3      343.61      345.19      7.88 o
  -4   4   3     6646.04     6785.19     73.57 o
  -3   4   3      531.56      561.41     10.46 o
  -2   4   3     1699.18     1753.53     25.77 o
  -1   4   3     2754.86     2747.33     28.88 o
   0   4   3     4859.03     5053.87     51.43 o
   1   4   3     2371.28     2297.90     24.71 o
   2   4   3      911.23      871.08     10.14 o
   3   4   3     1056.03     1092.48     12.32 o
   4   4   3      650.19      592.64      9.19 o
   5   4   3      530.81      480.78     10.36 o
   6   4   3      259.18      228.39      9.01 o
   7   4   3      102.13      119.53      7.71 o
   8   4   3       28.76       25.03      5.02 o
   9   4   3       41.94       46.53     11.42 o
 -12   5   3       17.27       12.39      6.59 o
 -11   5   3        0.13       -3.40      4.51 o
 -10   5   3       91.18      103.06     10.24 o
  -9   5   3       61.59       68.20      7.83 o
  -8   5   3      207.05      246.00      9.55 o
  -7   5   3       76.11       73.87      9.43 o
  -5   5   3      570.08      585.87     14.25 o
  -4   5   3      191.08      185.74      5.86 o
  -3   5   3     2335.21     2300.22     45.02 o
  -2   5   3      438.95      472.89      6.57 o
  -1   5   3       59.57       85.38      3.04 o
   0   5   3      783.49      854.72     10.76 o
   1   5   3      205.75      230.84      4.18 o
   2   5   3      827.07      842.69     10.22 o
   3   5   3      400.55      389.14      6.52 o
   4   5   3     1276.29     1220.56     16.59 o
   5   5   3        4.19        1.38      2.51 o
   6   5   3       31.98       34.30      4.59 o
   7   5   3       39.66       54.67      5.93 o
   8   5   3       30.47       38.14      5.62 o
   9   5   3       53.27       70.47      8.50 o
 -12   6   3      228.19      231.80     15.28 o
 -11   6   3      156.69      196.11     13.23 o
 -10   6   3      116.86      131.96     11.41 o
  -9   6   3      406.97      403.52     17.16 o
  -8   6   3      532.97      527.86     15.37 o
  -7   6   3       59.99       54.69      4.91 o
  -5   6   3     1005.83     1111.69     16.62 o
  -4   6   3       18.16       11.00      1.64 o
  -3   6   3      730.55      696.34     15.28 o
  -2   6   3     2518.17     2821.21     29.89 o
  -1   6   3        8.34       11.99      1.29 o
   0   6   3      159.34      161.47      3.78 o
   1   6   3       75.48       98.15      3.99 o
   2   6   3       23.01       22.33      1.97 o
   3   6   3     1325.80     1394.45     18.69 o
   4   6   3      359.95      331.18      7.07 o
   5   6   3     1207.71     1177.16     20.12 o
   6   6   3       34.17       31.61      3.89 o
   7   6   3       33.21       31.81      5.34 o
   8   6   3      154.02      157.65     10.07 o
   9   6   3       90.67       98.72     15.98 o
 -12   7   3       32.99       34.59      8.07 o
 -11   7   3        4.27       -0.21      4.75 o
 -10   7   3      259.03      235.67     13.63 o
  -9   7   3       35.70       42.01      5.09 o
  -8   7   3        4.52        0.93      2.71 o
  -7   7   3       31.87       31.64      4.29 o
  -6   7   3       27.57       39.12      7.65 o
  -5   7   3        3.25       -2.23      2.23 o
  -4   7   3      165.11      148.51      5.43 o
  -3   7   3     3276.08     3758.35     56.25 o
  -2   7   3       63.99       53.95      2.32 o
  -1   7   3      228.50      240.34      4.69 o
   0   7   3     1510.11     1605.21     17.42 o
   1   7   3       56.87       52.69      2.52 o
   2   7   3      394.90      399.59      7.16 o
   3   7   3       71.33       92.98      4.28 o
   4   7   3       62.58       69.35      3.78 o
   5   7   3      212.02      218.78      7.12 o
   6   7   3      100.34       97.76      6.06 o
   7   7   3      189.34      189.08     10.70 o
   8   7   3        8.49       11.60      5.67 o
 -12   8   3        1.68        6.07      5.45 o
 -11   8   3      101.28       94.40     10.43 o
 -10   8   3       26.79       25.09      6.11 o
  -9   8   3      138.80      127.58      8.14 o
  -8   8   3      198.03      213.86      9.73 o
  -7   8   3      198.47      203.12      9.12 o
  -6   8   3      179.11      169.95      8.20 o
  -5   8   3      188.37      197.49      9.48 o
  -4   8   3       21.32        5.77      2.04 o
  -3   8   3        0.96        2.00      1.79 o
  -2   8   3       89.24      101.42      3.63 o
  -1   8   3      524.08      577.28      7.97 o
   0   8   3      163.38      210.43      4.98 o
   1   8   3      306.09      294.01      5.56 o
   2   8   3     2987.61     2932.12     32.81 o
   3   8   3       65.02       65.93      4.02 o
   4   8   3      697.00      661.48     11.54 o
   5   8   3       20.32       21.90      2.73 o
   6   8   3       68.20       63.02      5.42 o
   7   8   3        4.35        2.68      5.84 o
   8   8   3      188.61      198.22     20.64 o
 -12   9   3       87.27       63.14      9.77 o
 -11   9   3       51.11       49.41      8.47 o
 -10   9   3       50.74       45.04      7.52 o
  -9   9   3       19.63       22.40      4.76 o
  -8   9   3      120.92      112.92     12.23 o
  -7   9   3        4.81       12.15      3.91 o
  -6   9   3      959.04      934.25     43.50 o
  -5   9   3       40.40       32.51     12.01 o
  -4   9   3      728.10      696.22     17.17 o
  -3   9   3      759.06      715.34     13.06 o
  -2   9   3     1802.98     1706.55     24.22 o
  -1   9   3     2271.61     2173.81     30.03 o
   0   9   3      162.16      110.25      8.31 o
   1   9   3      273.21      207.97      6.31 o
   2   9   3      574.14      515.95     11.94 o
   3   9   3      615.36      575.95     19.55 o
   4   9   3        5.80       10.31      3.11 o
   5   9   3        0.04        0.37      3.00 o
   6   9   3      113.74      102.20     11.61 o
   7   9   3       70.10       80.98     11.39 o
 -11  10   3        4.44       12.36      6.20 o
 -10  10   3      267.68      258.30     12.17 o
  -9  10   3      158.10      170.73     10.07 o
  -8  10   3      375.44      348.83     13.64 o
  -7  10   3      175.33      170.21      9.29 o
  -6  10   3       95.84       79.50      9.61 o
  -5  10   3      420.12      369.78     18.06 o
  -4  10   3       48.38       40.90      5.54 o
  -3  10   3      850.83      800.88     17.12 o
  -2  10   3      467.63      432.93      8.90 o
  -1  10   3     1167.42     1121.36     17.84 o
   0  10   3        7.90       13.75      2.77 o
   1  10   3       17.23       10.42      3.01 o
   2  10   3       60.40       66.85      5.78 o
   3  10   3      822.98      770.65     19.03 o
   4  10   3       36.45       45.85      5.28 o
   5  10   3      231.78      226.74      9.11 o
   6  10   3        0.42       -0.54      5.77 o
   7  10   3      154.81      168.04     15.49 o
 -11  11   3       34.29       26.80      7.22 o
 -10  11   3       16.88       22.86      5.42 o
  -9  11   3       22.91       16.45      7.80 o
  -8  11   3       22.86       25.37      5.32 o
  -7  11   3      445.96      447.55     16.15 o
  -6  11   3       45.63       48.62      6.44 o
  -5  11   3       13.83       19.93      4.67 o
  -4  11   3      137.08      110.73      8.84 o
  -3  11   3       60.90       76.12      5.84 o
  -2  11   3      646.60      633.25     14.81 o
  -1  11   3      373.52      379.06      8.75 o
   0  11   3      234.12      228.81      6.91 o
   1  11   3       12.39       11.10      2.99 o
   2  11   3       25.37       10.36      3.84 o
   3  11   3      103.50      107.57     11.49 o
   4  11   3       17.67       24.70      4.71 o
   5  11   3       19.11       15.36      4.21 o
   6  11   3       14.16       25.63      8.40 o
 -11  12   3        8.50        6.92      5.75 o
 -10  12   3        0.19        1.06      4.28 o
  -9  12   3      109.67       94.22      8.90 o
  -8  12   3       13.62       16.98      5.15 o
  -7  12   3       76.99       72.92      7.87 o
  -6  12   3      179.25      208.54     22.94 o
  -5  12   3        6.94        3.49      3.99 o
  -4  12   3       37.13       19.06      4.90 o
  -3  12   3      718.56      769.43     17.71 o
  -2  12   3      112.47       88.73      7.26 o
  -1  12   3      131.10      140.71      7.45 o
   0  12   3      199.52      190.75      7.35 o
   1  12   3       32.75       37.10      4.27 o
   2  12   3       16.90       18.92      4.26 o
   3  12   3       36.07       36.06      6.28 o
   4  12   3       72.91       90.94      7.44 o
   5  12   3      123.61      153.16      8.64 o
 -11  13   3      109.27      103.20     16.96 o
 -10  13   3        1.87       -5.59      5.59 o
  -9  13   3        0.14        2.07      6.19 o
  -8  13   3       10.15        2.15      4.44 o
  -7  13   3       13.67        5.29      8.21 o
  -6  13   3       10.66       12.79      4.95 o
  -5  13   3        9.64        9.24      4.44 o
  -4  13   3      200.73      154.15     13.91 o
  -3  13   3        9.77       15.81      4.06 o
  -2  13   3       34.16       33.75      4.99 o
  -1  13   3      120.52      128.22      4.66 o
   0  13   3      411.15      404.38     13.95 o
   1  13   3      163.10      141.83      8.22 o
   2  13   3      238.45      221.84     10.08 o
   3  13   3      130.47      140.66      9.16 o
   4  13   3      135.25      133.21      9.05 o
 -10  14   3        0.01       -1.49      4.55 o
  -9  14   3        0.25       -0.48      6.86 o
  -8  14   3       28.11       35.18      6.91 o
  -7  14   3       24.92       41.21      7.06 o
  -6  14   3       15.23        8.96      4.88 o
  -5  14   3        2.04       -2.12      7.84 o
  -4  14   3      339.99      327.55     19.22 o
  -3  14   3       93.44      105.93      9.83 o
  -2  14   3      187.98      196.74      9.39 o
  -1  14   3      382.35      402.56     10.66 o
   0  14   3       73.13       88.81      4.89 o
   1  14   3       34.62       28.65      5.23 o
   2  14   3       63.95       52.07      6.33 o
   3  14   3        1.72        5.80     11.19 o
 -10  15   3      233.26      285.21     25.06 o
  -9  15   3      326.42      381.82     24.21 o
  -8  15   3      142.67      151.94     12.56 o
  -7  15   3      469.76      501.34     20.09 o
  -6  15   3       26.27       18.18      6.53 o
  -5  15   3      931.18      860.17     31.36 o
  -4  15   3       56.53       50.67      7.79 o
  -3  15   3        3.16        0.75      4.38 o
  -2  15   3      190.42      177.85     11.59 o
  -1  15   3      167.48      207.41     12.54 o
   0  15   3      386.13      463.08     34.32 o
   1  15   3        0.11       -3.53      3.53 o
   2  15   3       30.12       28.39      4.31 o
  -9  16   3        1.76        0.83      8.96 o
  -8  16   3       30.48       32.91      7.17 o
  -7  16   3       53.49       32.22      7.48 o
  -6  16   3       32.71       31.46      7.08 o
  -5  16   3       90.17       97.26     10.44 o
  -4  16   3       20.88       14.42      5.80 o
  -3  16   3        0.01       -4.47      4.47 o
  -2  16   3       71.97      100.99     10.03 o
  -1  16   3      226.50      290.24     20.58 o
   0  16   3       26.05       23.29      8.80 o
   1  16   3        3.94        2.47      4.56 o
  -8  17   3       12.23       30.83     12.01 o
  -7  17   3       67.04       85.23     10.45 o
  -6  17   3       17.52       10.38      6.09 o
  -5  17   3      900.62      957.73     30.59 o
  -4  17   3       99.53       76.34      9.80 o
  -3  17   3       83.43       62.97     13.89 o
  -2  17   3       83.21       93.61     10.27 o
  -1  17   3      233.41      258.13     18.42 o
  -6  18   3      171.83      186.02     15.03 o
  -5  18   3       10.08       12.17      6.41 o
  -4  18   3       13.11        5.60      6.16 o
  -3  18   3       49.68       51.58     13.40 o
   1 -19   4        4.42        0.52      4.94 o
   2 -19   4       78.63       67.03      9.03 o
   3 -19   4      586.29      649.20     24.59 o
   4 -19   4      132.47      119.65     11.08 o
   5 -19   4      401.53      401.88     17.80 o
   6 -19   4      107.63      111.04     10.72 o
   7 -19   4      100.49      106.13     18.28 o
  -2 -18   4      193.76      234.53     17.91 o
  -1 -18   4       53.36       47.35     10.90 o
   0 -18   4       45.37       59.16     12.47 o
   1 -18   4      186.60      218.08     25.51 o
   2 -18   4        2.46        1.07      4.49 o
   3 -18   4      385.52      362.69     16.43 o
   4 -18   4       36.52       45.89     13.57 o
   5 -18   4      116.87       97.14     26.08 o
   6 -18   4      290.93      302.82     14.88 o
   7 -18   4        5.85        2.26      5.04 o
   8 -18   4       86.29       76.40     15.74 o
  -3 -17   4      134.70      141.30     15.32 o
  -2 -17   4       72.18       71.08     11.91 o
  -1 -17   4       24.39       26.89      9.05 o
   0 -17   4      136.98      138.70     11.23 o
   1 -17   4      123.35      116.24     10.48 o
   2 -17   4       10.38       21.66      5.63 o
   3 -17   4       50.81       53.28      9.60 o
   4 -17   4       17.25       20.03      5.69 o
   5 -17   4       49.61       46.53     12.80 o
   6 -17   4       18.76       32.01      6.31 o
   7 -17   4       39.12       33.97      6.36 o
   8 -17   4       61.31       64.84     10.20 o
   9 -17   4       27.30       28.52     11.47 o
  -4 -16   4       78.43       75.24      9.62 o
  -3 -16   4       45.28       48.43      7.44 o
  -2 -16   4       20.46       16.38      7.44 o
  -1 -16   4       16.14       17.97      5.25 o
   0 -16   4       76.96       77.18      8.40 o
   1 -16   4       61.55       57.24      7.31 o
   2 -16   4        8.39        3.86      4.14 o
   3 -16   4       11.14       14.30      4.64 o
   4 -16   4      462.61      461.63     17.30 o
   5 -16   4       27.74       19.50      5.16 o
   6 -16   4       40.29       39.94      6.36 o
   7 -16   4      272.17      272.06     32.05 o
   8 -16   4      171.61      189.11     13.81 o
   9 -16   4       71.69       91.88      8.81 o
  -5 -15   4        4.40        9.54      4.98 o
  -4 -15   4        2.53        1.11      4.21 o
  -3 -15   4       17.02       18.49      4.70 o
  -2 -15   4      504.44      570.76     17.75 o
  -1 -15   4      103.54      112.04      7.51 o
   0 -15   4      103.54      117.34      9.63 o
   1 -15   4      167.88      164.51     10.36 o
   2 -15   4        0.02        0.58      3.74 o
   3 -15   4      206.90      175.42     14.85 o
   4 -15   4       97.37      108.92      8.94 o
   5 -15   4      243.56      268.41     12.31 o
   6 -15   4      161.94      142.25     10.01 o
   7 -15   4      392.08      406.26     18.57 o
   8 -15   4      269.95      288.97     12.73 o
   9 -15   4        0.01       -1.53      3.85 o
  10 -15   4      177.33      189.11     13.65 o
  -6 -14   4      228.97      281.53     13.03 o
  -5 -14   4        1.16       -0.03      4.16 o
  -4 -14   4       40.91       45.04      5.92 o
  -3 -14   4      135.53      129.60      9.36 o
  -2 -14   4       44.47       42.59      4.13 o
  -1 -14   4      129.59      136.88      7.83 o
   0 -14   4       28.37       31.79      4.30 o
   1 -14   4      193.10      170.22     20.04 o
   2 -14   4       63.29       71.43     15.94 o
   3 -14   4       23.24        8.84      4.00 o
   4 -14   4      654.59      606.94     36.67 o
   5 -14   4      438.94      445.38     15.40 o
   6 -14   4        9.35        4.47      4.36 o
   7 -14   4      168.19      176.40      9.79 o
   8 -14   4        8.43       10.69      4.09 o
   9 -14   4        3.57        1.05      4.67 o
  10 -14   4      239.19      231.63     12.70 o
  -7 -13   4       34.11       47.49      6.53 o
  -6 -13   4       42.99       48.25      6.29 o
  -5 -13   4       75.77       79.60      7.22 o
  -4 -13   4       52.84       54.23      6.07 o
  -3 -13   4       92.57      107.29     17.08 o
  -2 -13   4       76.55       76.69      5.36 o
  -1 -13   4     1438.57     1388.71     20.93 o
   0 -13   4       80.13       78.48      5.89 o
   1 -13   4     2650.03     2647.76     55.28 o
   2 -13   4       49.31       47.59      5.74 o
   3 -13   4      556.35      607.55     20.36 o
   4 -13   4     1042.74      952.42     24.50 o
   5 -13   4       10.33       12.90      3.83 o
   6 -13   4      821.43      755.28     20.57 o
   7 -13   4        1.90       -0.37      5.03 o
   8 -13   4       10.14        9.15      3.82 o
   9 -13   4        0.27       -0.47      3.05 o
  10 -13   4      129.27      174.98     10.36 o
  11 -13   4        7.85        8.66      4.82 o
  -7 -12   4       50.57       50.70      8.33 o
  -6 -12   4       84.33       85.36      9.76 o
  -5 -12   4        8.97       17.34      4.66 o
  -4 -12   4       27.60       21.40      4.54 o
  -3 -12   4        4.58        4.04      3.48 o
  -2 -12   4       97.24      104.11      5.07 o
  -1 -12   4      442.83      459.82      9.28 o
   0 -12   4     3378.99     3400.96     88.69 o
   1 -12   4      150.71      132.10      8.10 o
   2 -12   4       67.07       62.71      6.21 o
   3 -12   4      266.02      313.54     11.64 o
   4 -12   4      266.76      233.76      9.74 o
   5 -12   4       90.24       84.11     10.53 o
   6 -12   4      107.35      112.02      8.04 o
   7 -12   4        6.18        4.73      2.82 o
   8 -12   4      258.54      268.54      9.69 o
   9 -12   4        1.47        3.44      6.37 o
  10 -12   4       59.43       78.37      7.21 o
  11 -12   4        0.20       -0.35      4.11 o
  -8 -11   4      143.36      165.85     15.66 o
  -7 -11   4      427.13      459.90     19.31 o
  -6 -11   4       13.52       10.30      5.70 o
  -5 -11   4      200.88      209.43      9.36 o
  -4 -11   4      248.49      188.91      8.57 o
  -3 -11   4       54.26       50.95      3.87 o
  -2 -11   4      201.76      180.75      7.02 o
  -1 -11   4     1216.50     1189.61     18.11 o
   0 -11   4      323.53      311.24     13.54 o
   1 -11   4        1.59        1.52      3.11 o
   2 -11   4      554.62      555.81     25.94 o
   3 -11   4     1676.58     1611.51     44.45 o
   4 -11   4      331.58      284.83     10.29 o
   5 -11   4      680.53      687.71     17.47 o
   6 -11   4      339.26      335.20     16.50 o
   7 -11   4       39.35       38.25      5.85 o
   8 -11   4      890.41      811.70     19.11 o
   9 -11   4      366.05      391.31     13.76 o
  10 -11   4      314.18      332.64     13.47 o
  11 -11   4       66.14       60.71      7.15 o
  -8 -10   4      125.68      132.75      9.85 o
  -7 -10   4       75.18       59.68      5.05 o
  -6 -10   4        1.97        2.63      2.95 o
  -5 -10   4       50.33       32.57      5.81 o
  -4 -10   4        0.48        6.81      3.51 o
  -3 -10   4       41.30       14.73      2.64 o
  -2 -10   4       63.89       55.96      3.67 o
  -1 -10   4      138.03      131.89      4.54 o
   0 -10   4      716.30      703.42     14.67 o
   1 -10   4       15.17       11.59      2.49 o
   2 -10   4        8.08        7.69      4.38 o
   4 -10   4      965.37      915.25     21.03 o
   5 -10   4      331.07      280.18      7.07 o
   6 -10   4      161.30      136.52      5.06 o
   7 -10   4        0.15        0.12      4.61 o
   8 -10   4      463.91      466.39     12.20 o
   9 -10   4      241.94      270.64     10.69 o
  10 -10   4      104.40       99.06      7.42 o
  11 -10   4      179.11      150.87     10.20 o
  -9  -9   4       12.02       11.12      5.55 o
  -8  -9   4      263.99      307.12     12.84 o
  -7  -9   4      118.23      135.85      6.54 o
  -6  -9   4       74.23       68.88      5.03 o
  -5  -9   4     1541.55     1515.28     25.40 o
  -4  -9   4      643.12      691.77     22.20 o
  -3  -9   4      445.24      481.15     18.45 o
  -2  -9   4      132.93      120.11      4.53 o
  -1  -9   4     1356.80     1413.07     22.68 o
   0  -9   4        4.42        4.36      1.97 o
   1  -9   4      591.46      636.31     10.58 o
   2  -9   4     1704.54     1758.31     41.97 o
   3  -9   4      418.39      443.58      9.08 o
   4  -9   4       80.10       78.19      3.71 o
   5  -9   4     1953.66     1928.30     43.83 o
   6  -9   4       31.55       33.02      6.01 o
   7  -9   4      173.31      161.40     14.63 o
   8  -9   4       75.85       72.66      3.99 o
   9  -9   4       21.05       17.53      3.79 o
  10  -9   4        6.51        5.48      3.73 o
  11  -9   4       30.50       32.92      6.40 o
  -9  -8   4       15.39       13.37      5.44 o
  -8  -8   4       21.46       18.64      5.01 o
  -7  -8   4      249.85      252.84      7.89 o
  -6  -8   4       87.06       82.53      4.68 o
  -5  -8   4     1064.58      891.87     14.74 o
  -4  -8   4      253.50      263.17      5.31 o
  -3  -8   4     1048.37     1071.51     15.38 o
  -2  -8   4      345.08      287.00      6.33 o
  -1  -8   4     1476.73     1254.61     14.55 o
   0  -8   4     4447.91     4754.23     61.09 o
   1  -8   4      394.23      414.65     31.20 o
   2  -8   4     1745.57     1585.33     21.08 o
   3  -8   4       95.90      110.61      3.00 o
   4  -8   4      235.99      217.78      9.09 o
   5  -8   4     1097.17     1049.10     26.79 o
   6  -8   4     1220.40     1244.25     31.31 o
   7  -8   4        2.42        7.43      3.71 o
   8  -8   4        4.36        0.33      2.08 o
   9  -8   4       60.96       79.33      6.51 o
  10  -8   4        1.81        0.90      3.57 o
  11  -8   4       77.51       71.50      8.34 o
  -9  -7   4      127.81      140.69      9.80 o
  -8  -7   4        6.39        1.10      3.27 o
  -7  -7   4        5.45       13.19      4.15 o
  -6  -7   4        8.18       12.26      2.55 o
  -5  -7   4       64.24       68.82      3.96 o
  -4  -7   4     1169.17     1182.85     14.42 o
  -3  -7   4        7.73        8.93      1.41 o
  -2  -7   4      100.25      130.48      3.76 o
  -1  -7   4       31.29       20.44      1.61 o
   0  -7   4      206.75      225.70      4.91 o
   1  -7   4     8495.89     8723.32    231.22 o
   2  -7   4        7.87        6.81      0.96 o
   3  -7   4      155.64      164.95     10.35 o
   4  -7   4      120.58      123.34     19.14 o
   5  -7   4      984.53     1063.81     26.72 o
   6  -7   4      129.74      131.44      8.32 o
   7  -7   4       35.92       43.35      5.71 o
   8  -7   4      910.71      906.53     21.13 o
   9  -7   4      723.28      648.46     41.52 o
  10  -7   4       22.82       19.80      5.09 o
  11  -7   4      256.62      268.05     14.30 o
  -9  -6   4      239.46      237.31      9.28 o
  -8  -6   4        3.69        3.09      3.20 o
  -7  -6   4       42.46       55.21      5.10 o
  -6  -6   4      439.73      392.41      9.58 o
  -5  -6   4      423.45      389.40      9.23 o
  -4  -6   4       13.93       16.31      1.88 o
  -3  -6   4      724.89      749.89     12.14 o
  -2  -6   4     2952.76     2855.34     66.06 o
  -1  -6   4     2103.22     2364.44     26.85 o
   0  -6   4      465.11      528.33      8.98 o
   1  -6   4      748.38      587.89      8.72 o
   2  -6   4     2851.68     2862.99     44.71 o
   4  -6   4       41.98       33.24      4.72 o
   5  -6   4      656.98      671.65     18.80 o
   6  -6   4     1713.49     1632.35     38.10 o
   7  -6   4      134.28      111.05      3.40 o
   8  -6   4      398.66      436.27     12.77 o
   9  -6   4       49.72       47.23      5.24 o
  10  -6   4      155.84      165.13     10.79 o
  11  -6   4      197.66      179.04     12.32 o
 -11  -5   4        5.54       24.01      9.72 o
 -10  -5   4       99.65      107.41     13.78 o
  -9  -5   4       43.77       49.34      9.48 o
  -8  -5   4       29.15       30.94      5.28 o
  -7  -5   4        0.66       -1.86      1.86 o
  -6  -5   4      130.64       97.30      9.07 o
  -5  -5   4        4.48        2.86      1.84 o
  -4  -5   4     1466.60     1565.03     18.95 o
  -3  -5   4     4394.09     4854.21     48.33 o
  -2  -5   4      852.18      879.37     13.22 o
  -1  -5   4      263.78      224.28      4.93 o
   0  -5   4        0.88        2.12      0.90 o
   2  -5   4      829.57      729.13     12.90 o
   3  -5   4     1710.48     1757.06    253.57 o
   4  -5   4     1569.68     1744.21     38.46 o
   5  -5   4      249.83      200.50      8.70 o
   6  -5   4      161.67      142.94      7.79 o
   7  -5   4       14.43        3.62      2.16 o
   8  -5   4       81.07       95.16      6.04 o
   9  -5   4      265.24      307.78     11.82 o
  10  -5   4       88.20       97.80      8.23 o
  11  -5   4      164.39      185.92     12.96 o
 -11  -4   4       23.21       30.90      9.56 o
 -10  -4   4        0.63        0.79      6.15 o
  -9  -4   4       23.52       20.67      7.13 o
  -8  -4   4        3.32        0.79      7.89 o
  -7  -4   4      368.60      379.81     10.73 o
  -6  -4   4      198.60      245.50      6.72 o
  -5  -4   4      986.47     1128.73     14.72 o
  -4  -4   4       27.15       73.70      3.03 o
  -3  -4   4      258.69      205.16      4.64 o
  -2  -4   4     2741.57     3140.68     34.85 o
  -1  -4   4      180.61      151.19      4.45 o
   0  -4   4     5869.48     6084.57     90.45 o
   1  -4   4      104.36      108.44      2.55 o
   2  -4   4      111.32       80.80     18.43 o
   4  -4   4     6842.58     7262.55    131.53 o
   5  -4   4       41.29       63.85      3.32 o
   6  -4   4      338.15      300.05      7.31 o
   7  -4   4      442.60      422.79     12.51 o
   8  -4   4      166.18      157.85      8.09 o
   9  -4   4        2.07       -3.14      3.14 o
  10  -4   4       59.01       73.25      7.54 o
  11  -4   4       59.60       53.50      8.78 o
 -11  -3   4      119.10      109.03     14.20 o
 -10  -3   4       79.00       74.06     11.14 o
  -9  -3   4        2.86       -1.19      5.16 o
  -8  -3   4       11.04       11.93      5.69 o
  -7  -3   4     1672.62     1625.26     32.90 o
  -6  -3   4        8.14        5.11      1.76 o
  -5  -3   4      165.91      178.31      4.04 o
  -4  -3   4      872.13      776.94      9.52 o
  -3  -3   4     1174.41     1153.69     15.53 o
  -2  -3   4     2082.08     1913.83     23.77 o
  -1  -3   4     1654.20     2052.56     22.81 o
   0  -3   4     5244.48     5494.49     97.91 o
   1  -3   4      191.58      170.19      6.13 o
   2  -3   4     4408.54     4914.49    146.19 o
   3  -3   4     3348.96     3398.09     68.58 o
   4  -3   4      128.60      130.58      6.77 o
   5  -3   4      325.71      343.77      7.23 o
   6  -3   4       74.42       61.24      3.60 o
   7  -3   4        3.87        8.38      2.99 o
   8  -3   4       56.05       37.75      4.92 o
   9  -3   4       17.66       20.44      4.70 o
  10  -3   4       32.77        9.11      4.69 o
  11  -3   4       33.25       50.30      9.11 o
 -11  -2   4      144.75      131.22     14.66 o
 -10  -2   4       37.29       41.98      8.96 o
  -9  -2   4       45.41       50.66      8.59 o
  -8  -2   4     1696.18     1603.71     48.33 o
  -7  -2   4      350.58      364.05     11.27 o
  -6  -2   4      761.09      831.08     13.76 o
  -5  -2   4     1169.28     1218.34     15.12 o
  -4  -2   4     2596.92     2611.84     26.81 o
  -3  -2   4      695.59      757.35      9.86 o
  -2  -2   4     3230.46     2996.67     33.01 o
  -1  -2   4     4061.33     3817.32     51.85 o
   0  -2   4     4163.16     4480.08     80.34 o
   1  -2   4     5956.07     6297.35     78.51 o
   2  -2   4       18.72        4.41      5.77 o
   3  -2   4      270.49      220.94      7.97 o
   4  -2   4      113.13      140.63      4.78 o
   5  -2   4       19.32       16.81      1.73 o
   6  -2   4      571.02      563.28     18.59 o
   7  -2   4      666.18      652.36     17.27 o
   8  -2   4       12.25       10.61      3.76 o
   9  -2   4      403.04      372.60     14.63 o
  10  -2   4       41.55       48.58      7.13 o
  11  -2   4        0.61        5.77      5.82 o
 -12  -1   4      136.72      161.88     16.65 o
 -11  -1   4      144.07      174.83     16.41 o
 -10  -1   4      235.14      266.18     17.17 o
  -9  -1   4      383.95      361.83     18.42 o
  -8  -1   4       16.83       26.20      6.22 o
  -7  -1   4     1221.18     1137.52     24.05 o
  -6  -1   4     1916.52     1829.81     28.93 o
  -5  -1   4       44.07       58.83      2.11 o
  -4  -1   4      470.16      351.37      5.08 o
  -3  -1   4     2949.58     3441.35     42.68 o
  -2  -1   4      594.12      826.56     10.22 o
  -1  -1   4    17115.41    19476.58    235.63 o
   0  -1   4      107.53       54.60      1.81 o
   1  -1   4     1101.69     1315.96     22.93 o
   3  -1   4     5183.02     5373.67    110.11 o
   4  -1   4     1408.40     1314.66     24.39 o
   6  -1   4      603.33      567.51     40.23 o
   7  -1   4      596.05      643.89     14.57 o
   8  -1   4      984.10      989.63     23.57 o
   9  -1   4      106.78      113.69      9.29 o
  10  -1   4       50.79       49.59      8.83 o
 -12   0   4      280.79      323.50     20.39 o
 -11   0   4       44.78       37.67      8.66 o
 -10   0   4     1315.93     1377.61     44.96 o
  -9   0   4       75.64       63.72      8.92 o
  -8   0   4       29.93       45.09      7.18 o
  -7   0   4       18.03       21.17      5.00 o
  -6   0   4      370.12      374.47     10.19 o
  -5   0   4       11.84        8.96      1.34 o
  -4   0   4     1148.19     1148.67     13.87 o
  -3   0   4     3725.53     3992.27     49.07 o
  -2   0   4    52358.34    55438.60    586.17 o
  -1   0   4       40.43       24.48      1.37 o
   0   0   4     1247.52     1224.31     13.15 o
   1   0   4      122.84      123.59      4.44 o
   2   0   4     3656.13     3518.57     66.94 o
   3   0   4      166.76      156.59      4.09 o
   4   0   4     1637.73     1661.81     23.57 o
   5   0   4        7.21        1.01      1.40 o
   6   0   4     1236.99     1203.47     22.53 o
   7   0   4       10.27       11.82      3.96 o
   8   0   4        9.57       10.99      3.74 o
   9   0   4        9.04       11.74      7.33 o
  10   0   4        5.89       -1.63      4.36 o
 -12   1   4       46.71       61.44     11.02 o
 -11   1   4       17.58       31.51      7.86 o
 -10   1   4      100.35      101.26     11.17 o
  -9   1   4        4.79       14.80      5.42 o
  -8   1   4        0.26        0.62      3.61 o
  -7   1   4       85.26      100.00      6.09 o
  -6   1   4      443.84      416.57      7.68 o
  -5   1   4      440.41      556.24     10.01 o
  -4   1   4     2354.58     2457.69     29.87 o
  -3   1   4      232.45      139.44      3.52 o
  -2   1   4    10364.52    10558.28    111.76 o
  -1   1   4     7239.96     7599.05     69.65 o
   0   1   4      149.83      121.37      3.63 o
   1   1   4     2035.56     2012.12     21.07 o
   2   1   4      851.73      920.55     13.57 o
   3   1   4     2001.76     2227.95     24.12 o
   4   1   4      662.76      646.94      9.58 o
   5   1   4      503.58      496.95     11.86 o
   6   1   4      742.09      771.68     16.71 o
   7   1   4       41.91       33.87      5.89 o
   8   1   4       61.39       53.42      5.32 o
   9   1   4      175.79      197.01     12.05 o
  10   1   4      103.04       76.00      9.13 o
 -12   2   4      258.90      315.95     18.94 o
 -11   2   4       41.98       29.16      7.86 o
 -10   2   4       20.24       24.49      6.60 o
  -9   2   4      110.97      110.99     10.47 o
  -8   2   4      286.88      326.92     15.03 o
  -7   2   4       47.82       50.10      9.03 o
  -6   2   4       44.40       42.92      2.59 o
  -5   2   4      847.69     1006.34     17.02 o
  -4   2   4      848.69      812.89     10.21 o
  -3   2   4     2277.61     2463.88     34.83 o
  -2   2   4      114.10       77.78      3.67 o
  -1   2   4       85.44       86.21      2.34 o
   0   2   4      196.17      260.51      5.32 o
   1   2   4       70.62       89.67      2.35 o
   2   2   4      480.32      559.22      6.48 o
   3   2   4      139.58      130.69      3.57 o
   4   2   4     1307.92     1265.54     19.08 o
   5   2   4       21.51       24.54      3.42 o
   6   2   4     1031.70     1009.03     20.70 o
   7   2   4      196.59      179.48      8.26 o
   8   2   4       20.70       18.18      4.08 o
   9   2   4       65.17       65.68      6.64 o
  10   2   4       53.75       41.94      9.59 o
 -12   3   4        2.80        1.06      6.24 o
 -11   3   4       70.22       88.13     10.64 o
 -10   3   4      303.19      293.80     16.00 o
  -9   3   4      926.02      851.11     29.16 o
  -8   3   4     1440.01     1495.28     88.29 o
  -7   3   4      758.34      805.78     23.51 o
  -6   3   4      330.34      268.25      6.92 o
  -5   3   4      557.46      547.48     10.64 o
  -4   3   4       27.25       29.59      2.45 o
  -3   3   4      310.70      265.25      4.56 o
  -1   3   4      221.98      169.24      3.43 o
   0   3   4     3318.65     3691.81     38.19 o
   1   3   4     1638.37     1790.26     19.69 o
   2   3   4       19.68       34.35      1.81 o
   3   3   4     1379.01     1340.22     13.12 o
   4   3   4      526.98      528.18     10.39 o
   5   3   4      158.22      139.19      6.89 o
   6   3   4      414.77      429.72     12.24 o
   7   3   4      100.21       98.72      7.04 o
   8   3   4       26.08       27.86      4.83 o
   9   3   4      518.18      558.88     16.78 o
 -12   4   4       33.34       24.09      7.75 o
 -11   4   4       33.11       25.18      7.05 o
 -10   4   4       89.20       82.16      9.63 o
  -9   4   4      229.38      275.34     14.41 o
  -8   4   4      142.15      125.93      7.40 o
  -7   4   4       88.93      106.58      6.41 o
  -6   4   4     1450.91     1411.58     30.09 o
  -5   4   4        0.42        1.44      1.65 o
  -4   4   4       42.91       33.84      2.69 o
  -3   4   4        6.20        1.56      0.98 o
  -2   4   4      686.24      758.23      9.56 o
  -1   4   4     5709.17     6727.99     68.00 o
   0   4   4     3914.82     4138.51     42.84 o
   1   4   4       18.73       30.68      2.11 o
   2   4   4     1165.31     1265.00     13.97 o
   3   4   4      190.27      165.92      4.19 o
   4   4   4     1553.86     1527.64     23.18 o
   5   4   4      907.61      891.66     19.55 o
   6   4   4       81.30       69.78      5.88 o
   7   4   4      132.46      139.57      8.67 o
   8   4   4      158.11      189.92     12.90 o
   9   4   4       46.42       49.97      6.63 o
 -12   5   4       64.13       64.78     10.11 o
 -11   5   4       38.17       40.92      7.87 o
 -10   5   4      299.08      299.77     15.73 o
  -9   5   4      129.33      125.83      9.72 o
  -8   5   4     1452.26     1462.91     32.41 o
  -7   5   4        3.55       -0.22      3.07 o
  -6   5   4      200.86      173.76     13.60 o
  -5   5   4       10.34       14.11      2.18 o
  -4   5   4     3177.59     3614.92     53.52 o
  -3   5   4       97.54      101.07      6.86 o
  -2   5   4     6340.15     6178.92     62.73 o
  -1   5   4     3410.99     3548.48     37.24 o
   0   5   4     2800.26     2892.14     31.00 o
   1   5   4     3365.05     3392.82     36.06 o
   2   5   4       25.82       22.77      1.73 o
   3   5   4      480.24      468.62      7.52 o
   4   5   4       29.77       40.53      2.62 o
   5   5   4      994.67      946.51     17.06 o
   6   5   4        7.76       10.32      3.65 o
   7   5   4       36.43       51.39      6.70 o
   8   5   4        0.43       -1.98      3.78 o
   9   5   4       70.99       90.18      9.60 o
 -12   6   4      126.39      117.29     12.64 o
 -11   6   4        6.41        5.46      5.21 o
 -10   6   4       25.92       21.75      6.32 o
  -9   6   4       45.82       59.46      6.16 o
  -8   6   4       15.17       12.23      4.25 o
  -7   6   4      215.47      245.68      9.66 o
  -6   6   4        3.69        8.14      2.69 o
  -5   6   4      879.96      789.57     14.93 o
  -4   6   4      262.43      271.62      7.46 o
  -3   6   4       10.77       17.06      1.79 o
  -2   6   4     1422.35     1454.84     16.95 o
  -1   6   4       16.46       16.97      1.65 o
   0   6   4      306.43      341.59      5.95 o
   1   6   4      143.63      154.89      3.87 o
   2   6   4      567.53      592.06     12.93 o
   3   6   4     2423.29     2450.99     30.17 o
   4   6   4      299.87      274.67      6.35 o
   5   6   4      574.25      518.92     13.85 o
   6   6   4       92.71      115.69      7.89 o
   7   6   4      105.15      124.19      8.56 o
   8   6   4        0.10        7.27      4.39 o
 -12   7   4       56.10       67.04     10.18 o
 -11   7   4       64.57       62.09      9.13 o
 -10   7   4       71.56       60.71      8.33 o
  -9   7   4      165.64      152.93     18.55 o
  -8   7   4     1176.38     1229.07     29.20 o
  -7   7   4       59.42       46.26      5.20 o
  -6   7   4     1934.33     1882.06     39.86 o
  -5   7   4      250.89      255.35      7.54 o
  -4   7   4       14.25        7.22      2.41 o
  -3   7   4      775.73      760.60     10.00 o
  -2   7   4     1065.11     1064.57     13.33 o
  -1   7   4      377.03      290.10      6.30 o
   0   7   4      167.48      134.32      3.82 o
   1   7   4       88.92      124.38      3.59 o
   2   7   4       41.33       34.04      2.56 o
   3   7   4       18.22       33.99      2.91 o
   4   7   4      177.08      168.64      5.33 o
   5   7   4        0.31       -2.33      2.38 o
   6   7   4        1.41        1.39      3.00 o
   7   7   4      180.08      175.76     17.18 o
   8   7   4      133.10      159.80     10.82 o
 -12   8   4      106.77       96.62     11.82 o
 -11   8   4       88.47       84.40     10.08 o
 -10   8   4       81.87       84.61      9.63 o
  -9   8   4      302.72      294.96     12.11 o
  -8   8   4     1564.55     1563.42     35.57 o
  -7   8   4      324.80      285.38     11.59 o
  -6   8   4      499.75      503.47     15.73 o
  -5   8   4      172.29      117.03      8.16 o
  -4   8   4      188.45      167.23      9.85 o
  -3   8   4      364.23      391.43      7.06 o
  -2   8   4       99.84       84.87      3.74 o
  -1   8   4       96.52       71.52      3.67 o
   0   8   4      106.26      130.27      3.89 o
   1   8   4      667.75      779.63     10.56 o
   2   8   4      606.90      631.23     10.03 o
   3   8   4       16.32       14.76      2.46 o
   4   8   4      141.09      140.30      6.14 o
   5   8   4      148.26      160.55      7.30 o
   6   8   4       55.09       59.30      6.15 o
   7   8   4       56.56       64.17     12.51 o
 -12   9   4      127.56      118.62     13.01 o
 -11   9   4        0.04        0.93      5.14 o
 -10   9   4      484.69      504.36     17.37 o
  -9   9   4       26.79       29.15      5.70 o
  -8   9   4       90.89       97.38      8.05 o
  -7   9   4        6.58        5.10      3.49 o
  -6   9   4      116.38      106.97     14.23 o
  -5   9   4       75.93       71.26      6.85 o
  -4   9   4       86.00       94.28      5.41 o
  -3   9   4      242.11      276.41      5.74 o
  -2   9   4       13.77       22.92      2.68 o
  -1   9   4      206.64      172.72      6.68 o
   0   9   4     1029.24     1084.26     17.56 o
   1   9   4        3.55        3.49      2.50 o
   2   9   4       26.21       24.14      4.01 o
   3   9   4      272.83      242.55      9.28 o
   4   9   4        5.18        2.10      4.47 o
   5   9   4        2.10       -2.97      4.50 o
   6   9   4       44.00       43.68      8.77 o
   7   9   4       14.49       11.18      7.50 o
 -11  10   4      237.73      240.95     15.62 o
 -10  10   4      652.02      706.09     21.88 o
  -9  10   4       77.86       85.82      8.30 o
  -8  10   4      623.93      641.22     20.05 o
  -7  10   4      109.60      131.13     12.57 o
  -6  10   4       14.91       10.06      4.14 o
  -5  10   4        7.99        5.00      3.48 o
  -4  10   4      480.35      470.30     12.41 o
  -3  10   4     1234.13     1176.03     17.84 o
  -2  10   4     2057.81     2117.65     29.88 o
  -1  10   4     3917.58     3869.86     50.90 o
   0  10   4       61.55       77.99      4.54 o
   1  10   4      100.80      119.37      6.30 o
   2  10   4      246.55      262.20      9.89 o
   3  10   4       19.07       17.01      4.06 o
   4  10   4      258.10      284.98     10.44 o
   5  10   4       66.14       75.45     10.33 o
   6  10   4        0.58        7.81      6.96 o
 -11  11   4        0.00       -2.56      5.26 o
 -10  11   4        0.47        0.29      4.20 o
  -9  11   4        7.55        4.70      5.43 o
  -8  11   4      261.38      234.95     20.70 o
  -7  11   4      376.53      374.18     36.81 o
  -6  11   4        5.50       11.98      4.53 o
  -5  11   4      241.37      291.46     13.10 o
  -4  11   4      156.69      149.72     10.48 o
  -3  11   4       75.05       53.50      5.20 o
  -2  11   4       53.67       47.67      4.21 o
  -1  11   4       38.60       31.76      3.30 o
   0  11   4       76.98       65.32      5.03 o
   1  11   4      267.32      269.99     13.47 o
   2  11   4        8.30        4.09      4.14 o
   3  11   4       17.31       29.16      4.80 o
   4  11   4       32.77       34.30      5.11 o
   5  11   4       28.88       22.34      7.67 o
 -11  12   4        2.10       -2.65      4.55 o
 -10  12   4      203.50      212.52     12.73 o
  -9  12   4      225.29      210.08     17.34 o
  -8  12   4      477.64      458.56     35.22 o
  -7  12   4      463.05      445.93     17.18 o
  -6  12   4       76.45       84.44      8.64 o
  -5  12   4      683.68      687.22     25.67 o
  -4  12   4      147.55      122.76     10.02 o
  -3  12   4       26.64       19.22      4.06 o
  -2  12   4      346.57      349.23      8.43 o
  -1  12   4      365.21      348.65     11.76 o
   0  12   4        9.35       15.21      3.32 o
   1  12   4       96.34      100.43     11.45 o
   2  12   4      145.71      142.52      8.24 o
   3  12   4        0.12       -3.56      3.56 o
   4  12   4        6.88       23.44      5.39 o
   5  12   4      124.12      132.66     13.64 o
 -11  13   4       20.50        8.09      9.35 o
 -10  13   4        0.85        2.68      5.03 o
  -9  13   4       24.39       13.62      5.65 o
  -8  13   4       31.98       33.35      6.49 o
  -7  13   4      243.59      238.57     21.01 o
  -6  13   4       26.78       26.78      6.02 o
  -5  13   4      107.55      112.56      9.99 o
  -4  13   4        0.32       -6.62      6.62 o
  -3  13   4      724.63      768.51     18.60 o
  -2  13   4      502.97      531.69     10.93 o
  -1  13   4        3.57        8.14      3.19 o
   0  13   4       60.13       68.30      5.41 o
   1  13   4       31.73       31.25      5.12 o
   2  13   4       63.73       79.69      7.59 o
   3  13   4      151.69      154.82      9.65 o
   4  13   4      117.72      129.76      8.91 o
 -10  14   4      110.85      101.67     10.62 o
  -9  14   4        1.43        1.89      8.69 o
  -8  14   4        0.10       -3.33      4.47 o
  -7  14   4       27.76       31.63      9.84 o
  -6  14   4        5.38        4.28     10.93 o
  -5  14   4        6.81        6.02      7.53 o
  -4  14   4      212.13      184.28     17.70 o
  -3  14   4      190.52      180.82     10.34 o
  -2  14   4      261.58      271.11     10.77 o
  -1  14   4      250.93      261.08      7.06 o
   0  14   4       13.61       13.07      6.46 o
   1  14   4        0.05       -2.12      3.90 o
   2  14   4      103.95       97.91      7.99 o
   3  14   4      137.05      152.15      9.80 o
 -10  15   4       21.90       37.04     12.58 o
  -9  15   4        1.01       -4.77      4.77 o
  -8  15   4      109.72      117.04     11.41 o
  -7  15   4       47.75       56.36      8.47 o
  -6  15   4        9.48        1.54      4.67 o
  -5  15   4      149.49      110.19     10.81 o
  -4  15   4       50.28       47.19      7.55 o
  -3  15   4      169.76      177.37     10.16 o
  -2  15   4      146.01      129.71     10.92 o
  -1  15   4        2.45        5.70      5.14 o
   0  15   4      138.97      155.81      6.67 o
   1  15   4      184.59      180.18      9.70 o
   2  15   4       22.80       20.58      5.23 o
  -9  16   4       74.79       93.86     17.97 o
  -8  16   4       53.21       38.68      7.83 o
  -7  16   4      454.27      504.60     21.03 o
  -6  16   4       67.36       77.37      9.75 o
  -5  16   4       26.59       43.42      8.92 o
  -4  16   4      329.46      346.86     16.92 o
  -3  16   4       16.83       13.80      5.86 o
  -2  16   4      130.13      106.57     12.17 o
  -1  16   4      154.69      139.35     11.53 o
   0  16   4      164.00      160.21     15.53 o
  -7  17   4       59.88       51.79      8.98 o
  -6  17   4       36.31       18.19      9.85 o
  -5  17   4       37.69       32.15      7.87 o
  -4  17   4      118.96      121.98     27.71 o
  -3  17   4      170.81      167.93     21.02 o
  -2  17   4       21.02       32.10      7.30 o
  -1  17   4       13.71       14.50      8.53 o
   3 -20   5      113.38      128.40     11.85 o
   4 -20   5       42.55       47.75     13.45 o
   0 -19   5      129.26      183.33     20.89 o
   1 -19   5       60.36       63.26     15.76 o
   2 -19   5       39.34       58.24      8.55 o
   3 -19   5        6.79       14.64      9.89 o
   4 -19   5        2.91       -3.99      4.25 o
   5 -19   5        1.40       -3.19      4.56 o
   6 -19   5        0.04        0.62      4.86 o
   7 -19   5        2.41       -7.35      7.35 o
  -2 -18   5        2.13       -3.06      7.00 o
  -1 -18   5      302.25      273.63     18.95 o
   0 -18   5        5.22        6.33      5.13 o
   1 -18   5       23.12       42.14      7.26 o
   2 -18   5        1.27       -0.45      4.24 o
   3 -18   5      155.81      150.86     20.58 o
   4 -18   5       32.64       26.55      6.15 o
   5 -18   5      315.40      322.22     15.01 o
   6 -18   5      165.37      163.25     20.26 o
   7 -18   5      155.33      143.09     11.19 o
   8 -18   5        0.28        9.76      9.78 o
  -3 -17   5       98.84      115.60     14.01 o
  -2 -17   5       50.79       53.98     10.63 o
  -1 -17   5       56.45       48.82      7.28 o
   0 -17   5        0.87       -1.22      5.10 o
   1 -17   5      827.00      802.03     24.93 o
   2 -17   5        1.20        6.70      4.52 o
   3 -17   5       85.83       98.83      9.31 o
   4 -17   5      100.95      101.98     11.48 o
   5 -17   5       10.91        8.11      4.59 o
   6 -17   5       41.69       45.21      7.62 o
   7 -17   5       41.10       30.54      6.22 o
   8 -17   5        1.09        5.03      7.91 o
   9 -17   5       76.67       87.28     15.74 o
  -4 -16   5      332.86      279.19     15.37 o
  -3 -16   5        0.60       -4.28      6.63 o
  -2 -16   5      675.77      734.43     29.99 o
  -1 -16   5       35.01       31.65      5.02 o
   0 -16   5      358.04      355.64     15.13 o
   1 -16   5      945.04      928.34     26.59 o
   2 -16   5       79.72       90.89      8.66 o
   3 -16   5        5.28        5.69      4.04 o
   4 -16   5      203.51      154.43     10.89 o
   5 -16   5       37.50       34.87     10.56 o
   6 -16   5       92.25      101.04     15.95 o
   7 -16   5       64.66       52.00      6.89 o
   8 -16   5        4.94       -0.53      8.30 o
   9 -16   5        5.44       14.21      7.66 o
  -5 -15   5      387.84      406.29     14.36 o
  -4 -15   5       71.95       59.92      6.57 o
  -3 -15   5        9.23        7.84      4.30 o
  -2 -15   5        4.14        5.77      6.55 o
  -1 -15   5       12.42       12.57      3.69 o
   0 -15   5       29.95       26.85      8.18 o
   1 -15   5        4.42        6.17      5.90 o
   2 -15   5      684.92      665.22     20.64 o
   3 -15   5       27.54       22.05      4.88 o
   4 -15   5      134.23      148.66      9.90 o
   5 -15   5      695.88      719.00     21.37 o
   6 -15   5      408.52      434.08     15.62 o
   7 -15   5      325.86      321.33     13.08 o
   8 -15   5        2.63        4.31      3.94 o
   9 -15   5       26.70       35.93      5.64 o
  10 -15   5       87.38       81.97      8.78 o
  -6 -14   5        0.45        4.77      4.70 o
  -5 -14   5       15.47       13.53      4.93 o
  -4 -14   5       45.50       55.00      9.30 o
  -3 -14   5      157.35      178.06     11.87 o
  -2 -14   5        8.56        4.10      2.45 o
  -1 -14   5       61.55       68.36      5.73 o
   0 -14   5       35.75       36.41      8.01 o
   1 -14   5        3.12       -1.20      3.33 o
   2 -14   5        9.79        5.56      3.58 o
   3 -14   5      102.09      108.27      8.40 o
   4 -14   5     1901.43     1812.48     71.09 o
   5 -14   5      179.28      167.06      9.29 o
   6 -14   5       70.22       72.78      6.92 o
   7 -14   5      130.88      133.05      8.26 o
   8 -14   5       16.45       11.34     10.72 o
   9 -14   5       63.99       61.27      6.16 o
  10 -14   5      377.83      439.31     17.32 o
  -7 -13   5      862.65      926.85     29.12 o
  -6 -13   5       51.56       54.51      6.78 o
  -5 -13   5      328.73      360.84     13.04 o
  -4 -13   5       36.77       29.72      5.08 o
  -3 -13   5       37.37       39.38      5.11 o
  -2 -13   5       17.57       19.78      3.17 o
  -1 -13   5       91.58       84.91      5.98 o
   0 -13   5       70.12       42.02      5.57 o
   1 -13   5     1064.15      954.08     24.91 o
   2 -13   5      121.29      112.60      8.33 o
   3 -13   5     1086.03      902.53     45.40 o
   4 -13   5       33.70       38.66      5.08 o
   5 -13   5        2.27       -2.71      2.71 o
   6 -13   5       13.56       10.58      4.57 o
   7 -13   5       60.63       89.85      6.56 o
   8 -13   5      199.81      196.10      8.67 o
   9 -13   5        0.31        2.82      3.58 o
  10 -13   5        2.24       -3.82      3.82 o
  -7 -12   5        0.03        2.24      4.32 o
  -6 -12   5        3.30        9.34      7.72 o
  -5 -12   5       21.27       25.34      6.14 o
  -4 -12   5        0.61       -2.20      3.31 o
  -3 -12   5      772.24      757.72     13.98 o
  -2 -12   5      591.38      538.56     10.71 o
  -1 -12   5      998.12      997.68     15.52 o
   0 -12   5        1.97       -2.33      2.48 o
   1 -12   5      466.53      398.32     24.14 o
   2 -12   5     1731.40     1783.76     38.80 o
   3 -12   5      296.34      264.73     10.41 o
   4 -12   5      835.58      718.27     65.64 o
   5 -12   5       49.34       43.21      4.72 o
   6 -12   5      101.12       90.60     11.29 o
   7 -12   5        6.31        3.68      2.45 o
   8 -12   5      156.32      173.60     11.94 o
   9 -12   5       50.34       47.61      5.00 o
  10 -12   5       93.02      102.81      7.37 o
  11 -12   5       48.84       47.68      6.57 o
  -8 -11   5      109.09      116.20     13.39 o
  -7 -11   5        6.66       16.61      9.25 o
  -6 -11   5      285.28      302.70     11.44 o
  -5 -11   5      271.47      317.78     25.18 o
  -4 -11   5       40.30       29.39      4.61 o
  -3 -11   5        7.52       11.89      2.56 o
  -2 -11   5      389.79      444.91      9.71 o
  -1 -11   5     3160.91     3045.21     39.81 o
   0 -11   5        2.42       -1.50      3.40 o
   1 -11   5      750.96      738.27     19.40 o
   3 -11   5      698.55      809.82     25.28 o
   4 -11   5      194.11      222.65      8.73 o
   5 -11   5      203.50      198.76      7.66 o
   6 -11   5       75.47       97.41      5.27 o
   7 -11   5      220.48      210.93     16.40 o
   8 -11   5       11.76       19.00      7.25 o
   9 -11   5       74.53      102.79      6.09 o
  10 -11   5       23.74       31.00      4.85 o
  11 -11   5       17.04       12.06      4.92 o
  -9 -10   5      354.73      387.81     21.93 o
  -8 -10   5       26.83       19.10      5.79 o
  -7 -10   5      397.26      408.83     17.75 o
  -6 -10   5      100.02       92.69     11.62 o
  -5 -10   5      537.32      513.59     14.77 o
  -4 -10   5      361.19      321.42     22.89 o
  -3 -10   5     1668.11     1563.37     23.06 o
  -2 -10   5        3.26        1.76      2.08 o
  -1 -10   5      154.32      158.38      4.63 o
   0 -10   5      121.73       98.21      5.18 o
   1 -10   5      200.71      212.99     16.86 o
   2 -10   5      109.78        2.88      2.81 o
   3 -10   5     1188.59     1149.98     22.51 o
   4 -10   5       42.52       60.78      4.01 o
   5 -10   5      427.68      418.02     14.59 o
   6 -10   5      917.43      940.28     26.77 o
   7 -10   5      165.48      165.79     16.27 o
   8 -10   5      293.64      276.39     13.44 o
   9 -10   5       16.54       15.16      3.46 o
  10 -10   5      129.87      151.59      8.64 o
  11 -10   5       30.58       38.28      6.31 o
  -9  -9   5      121.21      136.16     14.44 o
  -8  -9   5      189.08      159.65     13.41 o
  -7  -9   5       23.90       20.07      5.06 o
  -6  -9   5       24.13       19.36      4.89 o
  -5  -9   5      903.99      739.40     30.57 o
  -4  -9   5        0.60        0.22      2.00 o
  -3  -9   5      173.26      206.30      7.95 o
  -2  -9   5       17.70       16.39      2.25 o
  -1  -9   5      913.67      952.59     14.36 o
   0  -9   5      456.42      467.82      8.56 o
   1  -9   5      250.32      260.58      5.65 o
   2  -9   5       32.34       26.65      1.89 o
   3  -9   5      447.48      396.59      7.25 o
   4  -9   5      343.71      307.95     11.37 o
   5  -9   5      784.18      727.58     20.85 o
   6  -9   5        0.06        3.21      3.15 o
   7  -9   5      288.00      249.17     20.28 o
   8  -9   5       11.25       25.02      8.39 o
   9  -9   5       39.42       47.49      4.94 o
  10  -9   5       20.31       22.56      4.64 o
  11  -9   5       73.07       97.17      8.87 o
 -10  -8   5       82.69       85.09     12.69 o
  -9  -8   5       36.81       27.35      8.55 o
  -8  -8   5       44.44       55.74      4.34 o
  -7  -8   5       26.66       30.70      6.01 o
  -6  -8   5       29.18       35.82      4.31 o
  -5  -8   5      759.88      720.48     14.76 o
  -4  -8   5      845.37      827.77     12.42 o
  -3  -8   5        7.31       17.58      2.39 o
  -2  -8   5      987.42     1032.32     13.89 o
  -1  -8   5      146.27      113.60      3.19 o
   0  -8   5       33.10       51.41      4.34 o
   1  -8   5     1725.54     1880.31     26.05 o
   2  -8   5      396.99      503.56      7.53 o
   3  -8   5        1.88        2.58      0.73 o
   4  -8   5      109.34      120.27      6.99 o
   5  -8   5      209.54      216.51     21.46 o
   6  -8   5      267.76      272.48     13.91 o
   7  -8   5       16.79       12.90      3.94 o
   8  -8   5      167.82      178.98      6.59 o
   9  -8   5       36.76       28.46      3.93 o
  10  -8   5        8.07        5.04      3.98 o
  11  -8   5        7.68       10.00      4.96 o
 -10  -7   5        4.84        2.28      7.24 o
  -9  -7   5        3.15        4.42      4.60 o
  -8  -7   5        9.11        5.85      4.76 o
  -7  -7   5       54.06       48.64      3.77 o
  -6  -7   5       65.47       58.37      3.93 o
  -5  -7   5       36.50       58.23      4.86 o
  -4  -7   5      389.11      418.28      8.44 o
  -3  -7   5      438.72      364.64     11.10 o
  -2  -7   5     2158.75     2170.21     25.60 o
  -1  -7   5     2253.05     2427.77     27.68 o
   0  -7   5      188.71      318.09      5.50 o
   1  -7   5     1379.87     1552.38     22.49 o
   2  -7   5     2965.06     2975.86     34.04 o
   3  -7   5     1020.16      991.60    119.97 o
   4  -7   5      674.59      711.06     33.04 o
   5  -7   5      812.04      731.80     20.48 o
   6  -7   5       10.34       10.57      4.75 o
   7  -7   5     1031.67      990.15     40.77 o
   8  -7   5        5.95       18.21      2.89 o
   9  -7   5       13.26        7.74      3.21 o
  10  -7   5       27.87       51.46      6.39 o
  11  -7   5        9.96       14.34      5.51 o
  -9  -6   5        4.26        0.56      4.38 o
  -8  -6   5       57.31       57.40      5.29 o
  -7  -6   5       10.19        3.87      2.20 o
  -6  -6   5      339.52      316.36      7.44 o
  -5  -6   5      129.29      105.61      8.09 o
  -4  -6   5      125.93      130.98      4.38 o
  -3  -6   5     1222.24     1297.27     19.79 o
  -2  -6   5      755.42      797.71     10.82 o
  -1  -6   5        0.32        4.79      1.13 o
   0  -6   5      509.97      523.91      8.73 o
   1  -6   5      770.94      750.59     10.70 o
   2  -6   5       23.98       34.74      2.33 o
   3  -6   5       97.14       54.90      3.76 o
   4  -6   5        4.09       -1.07      5.81 o
   5  -6   5      451.31      461.10     19.08 o
   6  -6   5       14.15       24.15      4.30 o
   7  -6   5       30.29       28.17      7.74 o
   8  -6   5        2.43        3.79      2.63 o
   9  -6   5       13.28       11.47      3.79 o
  10  -6   5       52.60       52.96      6.37 o
  11  -6   5      151.63      199.59     13.01 o
 -10  -5   5       75.84      102.75     13.74 o
  -9  -5   5      460.96      456.81     12.61 o
  -8  -5   5      216.70      209.05     21.50 o
  -7  -5   5     1278.05     1221.03     18.22 o
  -6  -5   5      301.58      322.91      7.22 o
  -5  -5   5     1214.79     1125.13     16.75 o
  -4  -5   5     2347.17     2295.36     29.69 o
  -3  -5   5      638.70      754.70     11.53 o
  -2  -5   5     3509.81     3600.03     45.02 o
  -1  -5   5      266.59      264.30      5.07 o
   0  -5   5     1911.81     1893.96     33.61 o
   1  -5   5     2610.60     2753.24     50.42 o
   2  -5   5      171.16      108.76      8.03 o
   3  -5   5     1027.09     1044.29     24.90 o
   4  -5   5     7455.91     7670.51    150.75 o
   5  -5   5      644.16      677.98     13.10 o
   6  -5   5      585.52      558.11     11.11 o
   7  -5   5       31.19       27.78      3.95 o
   8  -5   5      212.89      235.47      9.38 o
   9  -5   5      183.84      155.84      8.60 o
  10  -5   5      189.48      190.58     10.53 o
  11  -5   5       65.16       72.83      9.69 o
 -11  -4   5        7.52       27.19      8.54 o
 -10  -4   5       62.73       66.24     11.45 o
  -9  -4   5      149.11      166.72     15.28 o
  -8  -4   5      208.81      195.53     15.63 o
  -7  -4   5       77.10       68.41      3.57 o
  -6  -4   5       96.71      101.91      4.21 o
  -5  -4   5      397.15      384.46      6.29 o
  -4  -4   5        1.51        2.82      1.18 o
  -3  -4   5        8.90        7.84      2.99 o
  -2  -4   5      271.20      212.51      4.47 o
  -1  -4   5     1168.80     1345.59     17.80 o
   0  -4   5     5918.93     6199.02    110.76 o
   1  -4   5       54.85       47.55     13.44 o
   3  -4   5     4388.82     3944.64    297.18 o
   4  -4   5      576.75      592.64     11.71 o
   5  -4   5       83.87       78.11      9.51 o
   6  -4   5      602.36      596.77      8.83 o
   7  -4   5       30.40       47.66      4.58 o
   8  -4   5      172.81      128.57      7.51 o
   9  -4   5       18.48       16.95      4.42 o
  10  -4   5       22.58       14.68      4.95 o
  11  -4   5      309.15      315.36     17.56 o
 -11  -3   5        0.12        5.28      6.44 o
 -10  -3   5        0.95       -0.72      5.45 o
  -9  -3   5       66.66       77.92     10.47 o
  -8  -3   5        0.37        6.50      2.81 o
  -7  -3   5       48.55       61.68      3.15 o
  -6  -3   5       59.46       65.84      3.30 o
  -5  -3   5      173.24      195.23      4.05 o
  -4  -3   5       10.50       26.23      1.83 o
  -3  -3   5      980.72     1049.84     13.29 o
  -2  -3   5        9.43        5.07      1.22 o
  -1  -3   5     2985.69     2615.06     31.29 o
   1  -3   5     1633.38     1810.76     23.78 o
   2  -3   5     1557.31     1431.02    134.80 o
   3  -3   5     3553.15     2888.41     81.33 o
   4  -3   5        1.00       -0.06      0.85 o
   5  -3   5      763.31      710.36     13.13 o
   6  -3   5       62.22       67.38      3.94 o
   7  -3   5        9.82        8.87      5.55 o
   8  -3   5        4.65        6.08      3.41 o
   9  -3   5      148.72      146.03     13.31 o
  10  -3   5      497.17      476.88     17.63 o
 -12  -2   5        0.02       -3.66      7.06 o
 -11  -2   5        5.25        9.09      6.84 o
 -10  -2   5      110.63      102.19     12.42 o
  -9  -2   5      266.54      250.99     16.11 o
  -8  -2   5      460.25      489.72     21.42 o
  -7  -2   5      646.22      648.60     13.22 o
  -6  -2   5      108.68      131.13      3.55 o
  -5  -2   5       11.96        4.26      1.21 o
  -4  -2   5     1548.75     1695.58     22.86 o
  -3  -2   5      106.04       68.72      4.22 o
  -2  -2   5      105.63      224.67      4.04 o
  -1  -2   5      723.08      646.11      9.13 o
   0  -2   5       70.03       41.94      3.12 o
   1  -2   5     1365.95     1561.26     38.33 o
   2  -2   5     2698.49     2574.19     58.02 o
   3  -2   5    15622.17    16468.18    265.67 o
   4  -2   5       34.46       73.66      3.25 o
   5  -2   5     1193.01     1269.93     24.07 o
   6  -2   5      961.46      924.73     17.70 o
   7  -2   5       14.15        9.08      3.51 o
   8  -2   5       11.79        9.38      3.04 o
   9  -2   5        0.74        6.34      5.01 o
  10  -2   5       77.83       76.95      8.37 o
 -12  -1   5      341.31      393.15     22.86 o
 -11  -1   5        0.10        7.59      6.36 o
 -10  -1   5      145.31      160.56     14.57 o
  -9  -1   5      102.72      102.63     11.08 o
  -8  -1   5      249.76      261.04     14.49 o
  -7  -1   5      105.44      114.33      5.45 o
  -6  -1   5      182.00      188.04      4.67 o
  -5  -1   5      484.17      550.68      8.83 o
  -4  -1   5      456.15      513.66      8.22 o
  -3  -1   5     1107.04     1157.25     14.14 o
  -2  -1   5      394.59      338.72      5.27 o
  -1  -1   5    34599.91    36221.77    485.77 o
   0  -1   5       18.62       18.98      0.92 o
   1  -1   5       37.28       39.80      2.92 o
   2  -1   5     1186.67     1280.58     16.96 o
   3  -1   5     1565.15     1515.49     23.34 o
   4  -1   5      337.44      314.85      6.93 o
   5  -1   5       40.64        4.82      5.33 o
   6  -1   5      176.78      151.54      6.27 o
   7  -1   5        0.92        4.56      3.25 o
   8  -1   5       73.91       71.90      5.60 o
   9  -1   5      695.91      726.61     22.82 o
  10  -1   5        0.29       -1.87      4.65 o
 -12   0   5       63.53       69.37     11.57 o
 -11   0   5      498.57      507.65     24.55 o
 -10   0   5      263.26      280.14     16.70 o
  -9   0   5        4.49        3.87      4.63 o
  -8   0   5     2148.16     2076.45     58.08 o
  -7   0   5        1.87        3.70      1.91 o
  -6   0   5     1743.80     1646.28     26.61 o
  -5   0   5      317.22      330.26      5.55 o
  -4   0   5     8602.31     8833.31    102.83 o
  -3   0   5      468.64      486.51      8.92 o
  -2   0   5      425.45      455.31     11.87 o
  -1   0   5      105.63      113.25      4.68 o
   0   0   5     2562.04     2721.56     28.05 o
   1   0   5      429.35      376.16      8.18 o
   2   0   5       81.69       58.59      5.12 o
   3   0   5       97.79      109.60      4.33 o
   4   0   5     3292.66     3226.04     43.48 o
   5   0   5     1371.19     1326.71     38.50 o
   6   0   5       10.44        6.89      2.56 o
   7   0   5        8.91       15.47      3.33 o
   8   0   5       14.32       10.56      3.38 o
   9   0   5      306.99      322.76     16.79 o
  10   0   5       41.43       47.12     10.12 o
 -12   1   5       30.83       18.32      8.29 o
 -11   1   5      139.70      126.99     13.45 o
 -10   1   5        4.41        3.73      5.57 o
  -9   1   5      173.52      200.42     12.86 o
  -8   1   5       28.53       28.74      6.13 o
  -7   1   5      331.25      313.48      8.21 o
  -6   1   5        9.96       23.23      2.68 o
  -5   1   5      243.92      285.01      4.25 o
  -4   1   5      290.99      344.22      5.63 o
  -3   1   5      383.89      378.01      7.47 o
  -2   1   5      920.52      953.70     12.94 o
  -1   1   5        0.08        6.98      0.95 o
   0   1   5     6287.43     6262.61     69.65 o
   1   1   5      915.33      935.77     10.78 o
   2   1   5      169.92      238.61      5.24 o
   3   1   5      321.72      267.81      5.25 o
   4   1   5        1.02        5.21      1.64 o
   5   1   5     2198.68     2088.23     35.33 o
   6   1   5      586.88      566.51     13.80 o
   7   1   5        2.07        2.26      2.81 o
   8   1   5        1.44        0.65      3.10 o
   9   1   5       11.36        9.53      3.99 o
  10   1   5        8.00       16.98      6.46 o
 -12   2   5       57.40       51.36     10.17 o
 -11   2   5       21.15       15.74      6.77 o
 -10   2   5        3.83        1.86      4.92 o
  -9   2   5       64.89       78.60      9.25 o
  -8   2   5      154.12      155.47     10.39 o
  -7   2   5        2.93       -0.13      2.35 o
  -6   2   5      291.14      343.04      8.30 o
  -5   2   5      454.58      417.61      9.05 o
  -4   2   5      121.02      163.87      3.25 o
  -3   2   5      229.66      268.31      4.75 o
  -2   2   5    10491.40    10386.70    120.38 o
  -1   2   5     1250.54     1313.33     14.89 o
   0   2   5     4798.15     5010.20     56.51 o
   1   2   5        6.52        2.09      0.92 o
   2   2   5        7.42       14.83      0.99 o
   3   2   5     1255.62     1324.89     17.59 o
   4   2   5      484.55      476.87     10.25 o
   5   2   5     2227.24     2229.48     37.94 o
   6   2   5      400.75      390.20     11.67 o
   7   2   5        1.72        1.23      2.94 o
   8   2   5        9.84       16.80      4.22 o
   9   2   5        8.10        8.04      4.20 o
  10   2   5        5.76       10.30     11.13 o
 -12   3   5       30.20       14.72      7.10 o
 -11   3   5       27.85       34.74      8.06 o
 -10   3   5      170.42      182.20     13.04 o
  -9   3   5      942.10      918.81     31.26 o
  -8   3   5       22.31       19.84      3.92 o
  -7   3   5      213.05      241.39      9.27 o
  -6   3   5      955.63      899.75     19.26 o
  -5   3   5      626.81      695.74     13.18 o
  -4   3   5      386.89      430.66      6.58 o
  -3   3   5      206.25      204.77      4.18 o
  -2   3   5     2662.77     2938.70     31.02 o
  -1   3   5       62.95       52.44      2.25 o
   0   3   5      503.52      507.13      7.25 o
   1   3   5      119.40      213.03      4.17 o
   2   3   5      315.71      365.70      5.79 o
   3   3   5       73.09       78.24      3.92 o
   4   3   5     1212.76     1174.48     18.80 o
   5   3   5       10.26        8.73      3.31 o
   6   3   5      422.62      436.86     14.57 o
   7   3   5        0.90       -0.38      3.20 o
   8   3   5       12.62       11.27      5.13 o
   9   3   5       31.80       23.50      5.48 o
 -12   4   5       11.01        6.48      6.27 o
 -11   4   5       81.11       81.62     10.62 o
 -10   4   5       82.90       84.44      9.94 o
  -9   4   5        1.81       -3.04      3.91 o
  -8   4   5      386.41      357.46     12.41 o
  -7   4   5       43.79       56.59      6.80 o
  -6   4   5      670.39      660.90     13.18 o
  -5   4   5     1361.51     1369.98     28.27 o
  -4   4   5        4.41        5.18      1.10 o
  -3   4   5     4140.46     4046.57     44.95 o
  -2   4   5      161.75      116.80      3.56 o
  -1   4   5     1948.91     2211.52     24.32 o
   0   4   5     2031.82     2245.26     24.70 o
   1   4   5      460.49      533.83      7.82 o
   2   4   5      199.52      197.62      4.26 o
   3   4   5       97.84      113.96      3.33 o
   4   4   5       78.45       81.33      4.92 o
   5   4   5     1497.18     1535.00     29.14 o
   6   4   5       46.13       54.41      7.95 o
   7   4   5      937.70      955.21     22.18 o
   8   4   5       79.86       87.85      7.72 o
   9   4   5        0.51       -4.10      4.10 o
 -12   5   5       18.67        9.62      6.74 o
 -11   5   5        4.10       10.00      5.78 o
 -10   5   5       19.83       31.82      7.13 o
  -9   5   5       75.50       69.80      6.65 o
  -8   5   5     1767.93     1772.18     38.48 o
  -7   5   5       94.35       96.63      6.91 o
  -6   5   5      397.18      374.09     13.26 o
  -5   5   5       35.73       22.63      2.71 o
  -4   5   5      309.61      368.99      4.68 o
  -3   5   5     2209.56     2347.65     29.76 o
  -2   5   5      202.68      204.67      4.98 o
  -1   5   5     3710.84     3924.80     41.30 o
   0   5   5      226.02      217.60      4.62 o
   1   5   5      355.27      354.52      6.98 o
   2   5   5       20.61       15.04      2.63 o
   3   5   5       95.99       78.63      3.61 o
   4   5   5     1716.28     1756.63     35.50 o
   5   5   5       18.55       19.36      4.02 o
   6   5   5      533.54      512.64     17.27 o
   7   5   5       79.30       87.22      7.36 o
   8   5   5      111.07       99.08      9.13 o
 -12   6   5      431.64      403.44     20.81 o
 -11   6   5      224.19      233.34     14.87 o
 -10   6   5        5.25        4.05      4.75 o
  -9   6   5      251.71      268.96     11.44 o
  -8   6   5       81.73       63.64      6.36 o
  -7   6   5       10.54       15.04      3.70 o
  -6   6   5      186.74      173.76      8.33 o
  -5   6   5       10.02        7.27      2.39 o
  -4   6   5     2656.77     2828.12     36.40 o
  -3   6   5     1365.37     1382.41     16.38 o
  -2   6   5      167.42      203.02      4.46 o
  -1   6   5     3187.29     3342.20     35.91 o
   0   6   5      276.83      273.40      5.50 o
   1   6   5     1663.47     1585.04     21.15 o
   2   6   5       11.89       12.41      2.05 o
   3   6   5       69.99       86.41      4.03 o
   4   6   5      619.24      639.86     10.68 o
   5   6   5        6.73        8.22      2.85 o
   6   6   5      826.96      856.37     20.88 o
   7   6   5      230.04      242.95     13.32 o
   8   6   5       18.14       14.79      5.18 o
 -12   7   5      114.84      127.33     13.54 o
 -11   7   5       92.56      105.15     11.49 o
 -10   7   5        2.67       -1.72      4.46 o
  -9   7   5       82.09       79.56      7.31 o
  -8   7   5        5.58       -0.10      3.40 o
  -7   7   5      301.14      308.76     11.97 o
  -6   7   5      708.86      674.87     19.03 o
  -5   7   5       53.91       79.99      6.16 o
  -4   7   5     3123.33     3189.84     57.58 o
  -3   7   5       51.63       61.54      3.04 o
  -2   7   5       29.56       15.96      1.79 o
  -1   7   5     1428.40     1433.24     19.66 o
   0   7   5      376.56      426.64      7.40 o
   1   7   5     1455.99     1438.38     22.83 o
   2   7   5       13.30        5.63      1.74 o
   3   7   5      147.34      126.37      4.80 o
   4   7   5      690.43      678.21     11.56 o
   5   7   5      165.67      146.52     10.23 o
   6   7   5        0.27        1.29      4.57 o
   7   7   5       31.44       39.29      6.13 o
 -12   8   5        0.03        6.52      6.25 o
 -11   8   5        0.42        1.86      5.63 o
 -10   8   5      113.01      133.52      9.77 o
  -9   8   5        0.04        0.38      3.45 o
  -8   8   5      414.16      417.51     14.89 o
  -7   8   5     1077.07     1052.31     26.86 o
  -6   8   5       27.53       29.57      5.10 o
  -5   8   5      128.29      125.98      9.43 o
  -4   8   5      147.26      136.56      7.06 o
  -3   8   5       41.09       58.39      3.12 o
  -2   8   5        0.47       -1.50      1.50 o
  -1   8   5      170.84      142.18      9.87 o
   0   8   5       35.78       24.68      2.25 o
   1   8   5      489.11      516.69      8.86 o
   2   8   5     1909.41     1801.83     24.06 o
   3   8   5        0.90       -0.63      1.95 o
   4   8   5       35.79       32.18      4.03 o
   5   8   5      468.17      448.84     11.85 o
   6   8   5        9.87        2.37      7.72 o
   7   8   5        8.62       19.55      9.44 o
 -12   9   5       39.69       34.94      8.76 o
 -11   9   5       87.32       92.16     11.47 o
 -10   9   5      358.62      329.26     14.22 o
  -9   9   5      773.45      741.83     22.20 o
  -8   9   5      185.49      177.23     11.68 o
  -7   9   5      483.11      482.98     28.22 o
  -6   9   5      186.84      183.26      9.80 o
  -5   9   5     1304.56     1260.79     31.19 o
  -4   9   5       22.91       21.28      3.13 o
  -3   9   5      105.38       99.50      6.85 o
  -2   9   5      660.87      700.17     12.74 o
  -1   9   5      726.25      696.20     14.13 o
   0   9   5     1000.05     1024.08     18.72 o
   1   9   5      112.32       95.44      5.76 o
   2   9   5       91.29       82.85      6.30 o
   3   9   5       23.01       23.78      4.26 o
   4   9   5       42.53       30.10      4.44 o
   5   9   5       80.57       59.70      9.19 o
   6   9   5        6.58       -5.65      5.65 o
 -11  10   5      154.61      190.53     14.61 o
 -10  10   5       91.74       82.90      9.23 o
  -9  10   5      326.95      362.91     15.12 o
  -8  10   5      128.12      110.67     10.99 o
  -7  10   5      282.51      308.33     13.49 o
  -6  10   5        0.00       -0.27      3.27 o
  -5  10   5       50.39       26.66      6.24 o
  -4  10   5       65.86       77.99      5.88 o
  -3  10   5      212.41      145.72      5.74 o
  -2  10   5      452.51      420.80      9.42 o
  -1  10   5       90.84       86.19      4.84 o
   0  10   5      475.11      479.32     11.85 o
   1  10   5        0.02       -2.16      2.39 o
   2  10   5      255.80      249.22      9.70 o
   3  10   5       20.27       20.70      4.38 o
   4  10   5        5.00       10.51      3.74 o
   5  10   5      154.29      151.33     13.84 o
   6  10   5       32.95       21.85      7.96 o
 -11  11   5       10.96        6.93      6.54 o
 -10  11   5       28.36       27.48      6.36 o
  -9  11   5      144.41      153.84     19.34 o
  -8  11   5       12.87       10.87      4.92 o
  -7  11   5       84.51       83.19      8.54 o
  -6  11   5      211.23      216.89     11.46 o
  -5  11   5      529.49      529.65     18.67 o
  -4  11   5       16.75       18.62      3.94 o
  -3  11   5      622.30      616.85     11.56 o
  -2  11   5      585.12      615.35     12.14 o
  -1  11   5      300.49      339.81      9.38 o
   0  11   5      276.62      247.69      8.48 o
   1  11   5      321.70      317.50     19.16 o
   2  11   5      647.53      620.79     16.92 o
   3  11   5       99.86      103.43      7.51 o
   4  11   5      211.80      210.75      9.36 o
   5  11   5      131.61      123.61     13.39 o
 -11  12   5        4.62        6.70      5.38 o
 -10  12   5        2.70       -2.73      8.64 o
  -9  12   5       38.48       34.78      6.81 o
  -8  12   5      133.20      124.22     13.10 o
  -7  12   5       49.14       57.88     11.13 o
  -6  12   5        0.05        1.53      4.06 o
  -5  12   5      104.54       88.88      8.87 o
  -4  12   5       10.16        7.71      3.55 o
  -3  12   5      262.17      287.05     10.51 o
  -2  12   5      213.11      215.49      6.81 o
  -1  12   5      120.77      114.36      6.18 o
   0  12   5       83.91       84.81      5.81 o
   1  12   5      111.84      110.75     15.34 o
   2  12   5      117.79      131.85      9.39 o
   3  12   5        4.92        1.94      4.12 o
   4  12   5      152.54      185.10     17.56 o
 -11  13   5       15.77        6.27      9.18 o
 -10  13   5       81.19       95.27     10.28 o
  -9  13   5       82.23       70.31      8.98 o
  -8  13   5      236.86      236.23     13.57 o
  -7  13   5      527.31      496.36     47.23 o
  -6  13   5      107.82       95.70      9.66 o
  -5  13   5      310.98      313.52     14.93 o
  -4  13   5        5.00        5.17      4.44 o
  -3  13   5      586.50      526.06     15.58 o
  -2  13   5       12.11        8.50      2.74 o
  -1  13   5       97.98      118.61      8.15 o
   0  13   5       56.86       74.33      6.66 o
   1  13   5      279.82      281.57     11.63 o
   2  13   5      170.82      162.30     22.44 o
   3  13   5       35.43       34.24      5.70 o
 -10  14   5       51.47       63.59      9.36 o
  -9  14   5       56.76       65.72      8.94 o
  -8  14   5       29.38       35.20      7.32 o
  -7  14   5      151.28      163.23     12.99 o
  -6  14   5       40.11       24.62      6.46 o
  -5  14   5        0.90        1.42      4.31 o
  -4  14   5       31.36       29.06      6.36 o
  -3  14   5      188.17      147.19     13.61 o
  -2  14   5       47.73       66.78      9.75 o
  -1  14   5      155.98      198.05     16.66 o
   0  14   5      245.95      223.14      9.93 o
   1  14   5       11.99        2.36      4.13 o
   2  14   5        1.09       -1.35      4.35 o
  -9  15   5        7.84       -1.86      5.29 o
  -8  15   5        0.02       -0.92      5.25 o
  -7  15   5       45.74       58.45      8.96 o
  -6  15   5        2.63       -2.83      4.76 o
  -5  15   5       13.72        7.38      5.60 o
  -4  15   5        3.43       -0.19      4.90 o
  -3  15   5      284.26      342.38     15.82 o
  -2  15   5       16.47       34.58      6.87 o
  -1  15   5        2.87        4.91      3.04 o
   0  15   5       48.37       45.59      7.94 o
   1  15   5       14.71       10.39      4.93 o
  -8  16   5       16.61       22.35     12.29 o
  -7  16   5        6.11       13.17      6.22 o
  -6  16   5        0.40        4.37      5.40 o
  -5  16   5        9.75       -0.51      8.68 o
  -4  16   5       69.34      102.30     11.77 o
  -3  16   5       55.00       70.38     12.21 o
  -2  16   5      125.85      118.30     11.07 o
  -1  16   5       63.66       75.52     11.96 o
   0  16   5       98.47       82.59      8.80 o
  -7  17   5       53.08       67.14     13.07 o
  -6  17   5      121.69      127.00     12.52 o
  -5  17   5      166.57      171.09     14.82 o
  -4  17   5      181.73      209.29     23.92 o
  -3  17   5        5.12        8.76      6.22 o
   2 -20   6      217.76      231.24     14.46 o
   3 -20   6      327.85      353.23     16.87 o
   4 -20   6      314.11      342.35     26.72 o
   0 -19   6        0.32        1.74      4.97 o
   1 -19   6      123.47      137.92     11.72 o
   2 -19   6       54.42       49.99      7.71 o
   3 -19   6        4.61        6.01      4.86 o
   4 -19   6       76.28       77.06      9.04 o
   5 -19   6        0.06       -6.37      7.90 o
   6 -19   6       51.70       39.36     11.98 o
   7 -19   6        0.70        3.14      7.92 o
  -2 -18   6      355.11      402.43     22.80 o
   0 -18   6      156.03      177.05     12.84 o
   1 -18   6      439.19      471.61     18.60 o
   2 -18   6        0.34        3.04      4.52 o
   3 -18   6      128.11      120.65     10.43 o
   4 -18   6       15.12       15.19     11.17 o
   5 -18   6       22.12       25.48      5.95 o
   6 -18   6      257.20      238.56     31.29 o
   7 -18   6        3.14       -2.04      4.52 o
   8 -18   6       79.55       69.39     14.39 o
  -3 -17   6      242.04      281.50     18.93 o
  -2 -17   6        5.28        0.82      7.12 o
  -1 -17   6        0.30        3.87      4.71 o
   0 -17   6       10.40        7.21      4.78 o
   1 -17   6      205.27      174.69     12.06 o
   2 -17   6        5.82        2.83      4.01 o
   3 -17   6      151.03      153.11     11.15 o
   4 -17   6        5.26        4.84      4.17 o
   5 -17   6      176.25      173.06     10.78 o
   6 -17   6      109.33      102.17      9.02 o
   7 -17   6      537.15      560.97     19.05 o
   8 -17   6      114.28      128.33     10.02 o
   9 -17   6       24.83       17.42     10.28 o
  -4 -16   6        3.16        5.96      4.40 o
  -3 -16   6        3.31       -3.63      5.86 o
  -2 -16   6        0.58       -5.67      5.74 o
  -1 -16   6        4.26        3.63      6.22 o
   0 -16   6        2.49        2.08      3.99 o
   1 -16   6       27.91       21.59      5.27 o
   2 -16   6        5.53        0.28      3.68 o
   3 -16   6       62.70       51.81      6.78 o
   4 -16   6       87.43       82.89      8.03 o
   5 -16   6       38.55       42.02      6.56 o
   6 -16   6      235.18      265.11     12.36 o
   7 -16   6      221.25      210.47     24.42 o
   8 -16   6        6.99        7.06      4.45 o
   9 -16   6       41.02       38.08      6.03 o
  -5 -15   6      149.49      177.34     21.72 o
  -4 -15   6      132.71      120.21      8.32 o
  -3 -15   6      718.44      723.48     18.07 o
  -2 -15   6      106.34      116.76      7.61 o
  -1 -15   6      433.33      505.61     13.99 o
   0 -15   6      274.76      256.05     12.18 o
   1 -15   6      954.20      882.91     24.72 o
   2 -15   6       40.03       31.56      8.95 o
   3 -15   6     1641.30     1584.84     37.43 o
   4 -15   6        7.43        4.99      3.84 o
   5 -15   6      433.42      399.70     39.91 o
   6 -15   6       45.69       33.72      5.39 o
   7 -15   6       12.35        4.87      4.10 o
   8 -15   6        3.97        2.75      4.40 o
   9 -15   6      115.00      110.56      8.26 o
  10 -15   6       13.29       13.83      5.18 o
  -6 -14   6      352.96      396.96     15.95 o
  -5 -14   6       16.33       12.98      7.28 o
  -4 -14   6      143.46      131.93      8.56 o
  -3 -14   6       28.86       31.87      4.81 o
  -2 -14   6       68.56       67.06      6.32 o
  -1 -14   6      153.22      153.09      8.19 o
   0 -14   6       45.68       46.13     10.83 o
   1 -14   6       33.28       36.41      7.86 o
   2 -14   6        7.99       19.63      4.57 o
   3 -14   6       11.00        6.91      3.68 o
   4 -14   6      301.86      270.30     11.39 o
   5 -14   6       30.37       26.52      5.96 o
   6 -14   6        0.12        2.08      3.36 o
   7 -14   6      208.76      220.60      9.74 o
   8 -14   6       61.89       70.60      7.62 o
   9 -14   6       61.27       66.28      6.04 o
  10 -14   6       94.88      110.38      8.15 o
  -7 -13   6       78.69       62.46      7.28 o
  -6 -13   6       32.50       25.32      5.25 o
  -5 -13   6      177.43      178.13     15.18 o
  -4 -13   6      405.83      395.82     13.05 o
  -3 -13   6        2.14        2.18      5.12 o
  -2 -13   6       63.85       69.25      4.09 o
  -1 -13   6      104.43       99.55     13.04 o
   0 -13   6        9.96       16.47      4.15 o
   1 -13   6       92.07       65.69      6.46 o
   2 -13   6        6.63        8.05      3.54 o
   3 -13   6        2.23        1.24      3.00 o
   4 -13   6      356.47      371.64     12.79 o
   5 -13   6      228.89      213.21      9.27 o
   6 -13   6        0.31       -0.30      2.87 o
   7 -13   6      183.80      208.67      8.53 o
   8 -13   6      109.35       99.09      6.00 o
   9 -13   6       65.20       65.12      5.11 o
  10 -13   6       35.92       36.79      5.09 o
  -8 -12   6      579.01      619.55     17.79 o
  -7 -12   6        0.23       -5.43      5.43 o
  -6 -12   6        0.02       -3.53      3.53 o
  -5 -12   6      721.07      714.92     19.08 o
  -4 -12   6      161.23      182.20     11.20 o
  -3 -12   6      241.26      264.42      7.50 o
  -2 -12   6     1278.24     1307.60     24.73 o
  -1 -12   6      367.42      405.14     11.07 o
   0 -12   6      946.11      963.08     24.42 o
   1 -12   6        9.29        9.92      3.49 o
   2 -12   6      295.62      317.87     11.60 o
   3 -12   6      362.39      298.38     11.01 o
   4 -12   6       12.67       11.69      4.04 o
   5 -12   6     1793.94     1883.85     39.26 o
   6 -12   6      407.26      408.65     12.81 o
   7 -12   6      232.01      239.42     17.77 o
   8 -12   6      904.84      936.75     40.25 o
  10 -12   6      312.35      352.45     13.01 o
  11 -12   6       58.37       54.24      6.45 o
  -8 -11   6      154.57      163.89      9.03 o
  -7 -11   6        2.47        3.29      4.18 o
  -6 -11   6       83.58       89.69      7.28 o
  -5 -11   6        0.66        7.11      3.83 o
  -4 -11   6        8.15        8.73      4.15 o
  -3 -11   6       89.56       91.30      4.77 o
  -2 -11   6      148.01      138.02      5.26 o
  -1 -11   6      520.33      566.15     13.07 o
   0 -11   6       58.74       71.76      6.14 o
   1 -11   6      716.29      732.97     19.15 o
   2 -11   6       57.31        4.17      4.22 o
   3 -11   6       29.35       22.34      6.81 o
   4 -11   6     2248.70     2132.18     42.88 o
   5 -11   6     1566.20     1468.90     23.40 o
   6 -11   6        0.06       -4.09      4.65 o
   7 -11   6       74.88       75.17      8.93 o
   8 -11   6        8.31        7.50      4.79 o
  10 -11   6        0.19        3.19      3.44 o
  11 -11   6       11.62        6.63      4.31 o
  -9 -10   6      195.21      183.46     16.81 o
  -8 -10   6        0.02       -1.81      3.67 o
  -7 -10   6       12.37       14.91      4.44 o
  -6 -10   6      613.09      577.49     16.32 o
  -5 -10   6     2856.28     2784.47     52.06 o
  -4 -10   6      287.58      250.88      7.12 o
  -3 -10   6     1917.63     1713.00     27.59 o
  -2 -10   6      616.15      573.38     10.57 o
  -1 -10   6     1365.61     1336.65     23.48 o
   0 -10   6       41.27       27.26      3.03 o
   3 -10   6      759.20      767.09     14.01 o
   4 -10   6     3019.82     2988.32     39.54 o
   5 -10   6       86.63       78.25      6.95 o
   6 -10   6      933.28      901.32     47.31 o
   7 -10   6       15.58       19.47      4.84 o
   8 -10   6       10.06       13.74      4.85 o
   9 -10   6      182.18      192.79     20.16 o
  10 -10   6       48.22       46.80      5.52 o
  11 -10   6       50.79       61.27      7.23 o
  -9  -9   6        0.85       -5.18      6.60 o
  -8  -9   6        2.30       -0.69      3.45 o
  -7  -9   6      268.47      278.95     10.58 o
  -6  -9   6      142.60      174.21      8.46 o
  -5  -9   6      619.94      564.12     15.39 o
  -4  -9   6       78.98       67.59      4.15 o
  -3  -9   6       49.49       60.19      4.80 o
  -2  -9   6      726.95      671.40     11.49 o
  -1  -9   6      810.40      839.64     11.59 o
   0  -9   6       59.13       73.31      3.44 o
   1  -9   6      170.57      196.72      5.09 o
   2  -9   6       24.67       19.41      1.65 o
   3  -9   6     1307.77     1045.52    122.16 o
   4  -9   6      127.42      111.07      7.31 o
   5  -9   6      758.75      753.15     21.56 o
   6  -9   6      138.29      121.13      8.93 o
   7  -9   6        0.06       -0.51      3.16 o
   8  -9   6       71.55       52.42     10.97 o
   9  -9   6       13.50       16.45      3.11 o
  10  -9   6      155.95      156.23      8.09 o
  11  -9   6       38.95       27.49      5.97 o
 -10  -8   6       18.92       19.47      8.85 o
  -9  -8   6       39.26       48.13      9.86 o
  -8  -8   6       10.46       10.22      3.45 o
  -7  -8   6      187.57      171.82     14.40 o
  -6  -8   6       66.98       50.44      5.32 o
  -5  -8   6        1.65       13.26      3.62 o
  -4  -8   6      788.68      771.58     19.59 o
  -3  -8   6       74.51       59.89      3.55 o
  -2  -8   6       89.52      145.97      4.00 o
  -1  -8   6        3.30       14.10      1.42 o
   0  -8   6       81.81       83.60      3.34 o
   1  -8   6       60.97       83.11      2.75 o
   2  -8   6        8.12        6.02      1.12 o
   3  -8   6      554.96      535.76     11.14 o
   4  -8   6     1322.49     1411.01     33.48 o
   5  -8   6      297.76      298.65     12.11 o
   6  -8   6       56.53       38.81      5.56 o
   7  -8   6       14.74       17.33      4.64 o
   8  -8   6      646.65      673.33     33.57 o
   9  -8   6        5.08        5.80      5.11 o
  10  -8   6      150.75      136.64      8.02 o
  11  -8   6       46.14       34.06      6.71 o
 -10  -7   6       72.37       62.71     11.06 o
  -9  -7   6      265.60      292.87     17.59 o
  -8  -7   6        2.75       -3.03      3.17 o
  -7  -7   6      254.46      236.78      7.86 o
  -6  -7   6      128.48      109.48      5.87 o
  -5  -7   6      299.53      306.83      8.42 o
  -4  -7   6      432.27      435.51      8.64 o
  -3  -7   6       18.39       20.52      2.78 o
  -2  -7   6      193.25      134.12      3.65 o
  -1  -7   6      805.49      787.22      9.20 o
   0  -7   6        3.27        8.99      1.28 o
   1  -7   6      189.28      216.18      4.53 o
   2  -7   6      280.93      292.73      5.04 o
   3  -7   6      423.61      390.90      8.50 o
   4  -7   6       14.88       11.25      3.07 o
   5  -7   6      207.96      235.19     10.34 o
   6  -7   6       70.60       72.77     11.34 o
   7  -7   6       95.05       73.70      7.32 o
   8  -7   6      125.20      118.83     15.64 o
   9  -7   6      431.69      424.04     24.61 o
  10  -7   6        3.84        7.14      3.79 o
  11  -7   6      101.23      131.31     11.19 o
 -10  -6   6        0.25       -5.33      5.86 o
  -9  -6   6        9.94       13.40      4.95 o
  -8  -6   6       18.99       25.41      4.44 o
  -7  -6   6       14.99       12.59      3.01 o
  -6  -6   6        3.10       -0.22      2.06 o
  -5  -6   6       22.63       15.50      2.07 o
  -4  -6   6        2.55        3.73      1.68 o
  -3  -6   6      830.28      854.47     12.94 o
  -2  -6   6      619.23      574.63     10.21 o
  -1  -6   6       31.50       46.56      1.72 o
   0  -6   6     6488.06     7117.75     90.10 o
   1  -6   6      124.06      131.96      3.93 o
   2  -6   6     1643.40     1603.08     50.13 o
   3  -6   6     1342.75     1199.68     28.50 o
   4  -6   6      383.77      422.10     13.88 o
   5  -6   6      661.73      701.66     20.00 o
   6  -6   6      642.98      637.44     19.32 o
   7  -6   6       20.79       17.39      4.45 o
   8  -6   6       15.97       10.46      2.95 o
   9  -6   6       90.07       96.06      7.13 o
  10  -6   6       50.98       57.11      6.53 o
  11  -6   6        2.06        2.61      4.47 o
 -10  -5   6      292.19      271.35     18.80 o
  -9  -5   6      124.38      139.06      9.62 o
  -8  -5   6        1.91        1.43      3.38 o
  -7  -5   6       84.54       86.02      5.71 o
  -6  -5   6      132.75      122.66      5.49 o
  -5  -5   6      155.04      159.24      5.01 o
  -4  -5   6      153.90      192.04      7.10 o
  -3  -5   6     4607.17     4727.01     56.94 o
  -2  -5   6     4429.25     4434.60     48.67 o
  -1  -5   6     1423.60     1405.04     17.36 o
   0  -5   6     7228.73     7449.80    180.20 o
   1  -5   6     3112.31     3551.53    139.88 o
   2  -5   6     1984.84     2148.84     45.92 o
   3  -5   6      191.09      129.36      7.14 o
   4  -5   6       10.17        9.09      3.01 o
   5  -5   6       66.96      104.78      4.19 o
   6  -5   6        0.15        1.12      1.02 o
   7  -5   6      178.76      174.54      7.50 o
   8  -5   6        1.37        5.06      3.95 o
   9  -5   6      118.18      109.26      7.53 o
  10  -5   6       21.65       28.13      5.61 o
  11  -5   6       58.40       57.69     15.15 o
 -11  -4   6      186.26      199.15     18.54 o
 -10  -4   6      166.67      168.42     16.30 o
  -9  -4   6      461.07      495.72     15.92 o
  -8  -4   6        4.76        7.61      3.77 o
  -7  -4   6      117.74      122.84      5.28 o
  -6  -4   6       73.97       57.58      3.93 o
  -5  -4   6      404.76      419.84      8.40 o
  -4  -4   6     1408.40     1374.24     17.36 o
  -3  -4   6      718.80      771.96     11.56 o
  -2  -4   6     5124.93     4895.35     67.43 o
  -1  -4   6      897.91      917.67     11.94 o
   1  -4   6        6.76       -0.90      0.90 o
   2  -4   6     2003.69     2301.10     48.60 o
   3  -4   6      677.80      843.44     33.31 o
   4  -4   6      214.61      298.79     11.69 o
   5  -4   6      491.83      500.22      7.39 o
   6  -4   6     1246.54     1135.11     19.68 o
   7  -4   6      209.20      186.54     10.18 o
   8  -4   6      277.97      312.17     17.10 o
   9  -4   6      235.72      194.43     10.32 o
  10  -4   6       78.81       78.13      8.99 o
  11  -4   6      123.53      125.10     20.72 o
 -11  -3   6       39.02       45.30     10.09 o
 -10  -3   6       84.52       91.18     11.72 o
  -9  -3   6      157.15      158.27     14.50 o
  -8  -3   6       79.47       65.68      8.97 o
  -7  -3   6     4068.91     4121.75     58.61 o
  -6  -3   6      455.34      442.80      8.47 o
  -5  -3   6      671.63      650.62      9.71 o
  -4  -3   6      146.60      118.28      4.04 o
  -3  -3   6     2064.00     2117.11     26.82 o
  -2  -3   6     1117.25     1181.28     18.27 o
  -1  -3   6      110.67       99.64      3.17 o
   0  -3   6       55.21       70.84      9.55 o
   1  -3   6       90.42       61.35     10.77 o
   2  -3   6       12.33       13.46      2.10 o
   3  -3   6      171.06      244.47      5.82 o
   4  -3   6      396.91      411.82      6.75 o
   5  -3   6      755.03      780.73     12.12 o
   6  -3   6      105.13      108.75      4.89 o
   7  -3   6       59.69       72.48      5.50 o
   8  -3   6       90.16       71.48      5.22 o
   9  -3   6      600.30      641.10     21.75 o
  10  -3   6        0.01        5.18      4.74 o
  11  -3   6        2.04       -0.55      9.97 o
 -12  -2   6        0.26       -5.12      6.63 o
 -11  -2   6       12.29       15.27      7.81 o
 -10  -2   6       22.19       23.65      7.39 o
  -9  -2   6      347.37      327.03     17.79 o
  -8  -2   6      195.91      217.32     10.00 o
  -7  -2   6       81.23       79.96      7.37 o
  -6  -2   6      199.51      183.94      4.90 o
  -5  -2   6      262.92      309.98      5.80 o
  -4  -2   6        0.05        3.41      1.15 o
  -3  -2   6        0.23        1.19      0.95 o
  -2  -2   6     1896.37     1996.21     24.92 o
   0  -2   6       37.15       21.81      2.49 o
   1  -2   6     1180.36     1211.33     53.50 o
   2  -2   6       47.41       51.64      2.97 o
   3  -2   6      345.88      391.18      6.70 o
   4  -2   6      838.97      768.25     11.99 o
   5  -2   6        8.53        3.60      1.32 o
   6  -2   6        7.59        5.07      2.22 o
   7  -2   6      156.99      142.54      6.39 o
   8  -2   6       13.17        0.35      2.70 o
   9  -2   6       16.48       14.56      4.81 o
  10  -2   6       18.95       10.20      4.90 o
 -12  -1   6       60.47       40.89      9.96 o
 -11  -1   6      150.21      184.30     16.88 o
 -10  -1   6        5.83        8.71      6.22 o
  -9  -1   6      398.98      357.15     18.31 o
  -8  -1   6      381.29      376.09     12.09 o
  -7  -1   6      494.55      443.68     10.50 o
  -6  -1   6       24.17       37.51      2.51 o
  -5  -1   6     2529.65     2633.03     30.33 o
  -4  -1   6      195.69      187.02      5.16 o
  -3  -1   6      445.90      420.88      6.55 o
  -2  -1   6     1378.56     1370.40     17.80 o
  -1  -1   6      770.80      558.79     20.60 o
   0  -1   6     3162.40     3449.49     37.45 o
   2  -1   6       10.84       21.50      1.66 o
   3  -1   6     2262.44     2438.83     48.23 o
   4  -1   6      141.78      129.50      4.48 o
   6  -1   6     2681.13     2700.27     44.08 o
   7  -1   6      206.27      173.35      9.53 o
   8  -1   6      387.20      353.64     11.08 o
   9  -1   6       71.68       69.06      6.21 o
  10  -1   6        6.95       17.37      6.02 o
 -12   0   6       38.34       34.98      9.66 o
 -11   0   6       66.21       69.52     10.76 o
 -10   0   6      453.59      483.19     22.72 o
  -9   0   6       35.43       55.10      8.25 o
  -8   0   6        0.56        9.82      4.66 o
  -7   0   6        5.60        3.66      2.22 o
  -6   0   6      357.57      394.06      7.31 o
  -5   0   6      260.55      361.49      7.99 o
  -4   0   6     4450.80     5383.46     58.73 o
  -3   0   6     1721.62     1690.91     20.00 o
  -2   0   6     2299.16     2254.74     27.97 o
  -1   0   6       34.68       56.20      2.38 o
   0   0   6      650.16      597.78      8.60 o
   1   0   6        0.18       11.46      1.18 o
   2   0   6      116.51      186.69      7.85 o
   3   0   6      356.30      385.23      8.19 o
   4   0   6      690.73      668.88     14.20 o
   5   0   6      436.08      455.43     11.39 o
   6   0   6      980.84      997.87     20.29 o
   7   0   6       68.55       47.12      4.72 o
   8   0   6       26.90       23.11      4.40 o
   9   0   6      198.08      161.56     10.38 o
  10   0   6       12.90       11.03      5.74 o
 -12   1   6       25.64       27.01      8.94 o
 -11   1   6      436.02      469.75     23.48 o
 -10   1   6       81.05       83.40     10.64 o
  -9   1   6      190.71      206.42     13.20 o
  -8   1   6     1084.14     1090.06     34.97 o
  -7   1   6        0.42        5.12      2.25 o
  -6   1   6     3078.39     3034.99     46.18 o
  -5   1   6        0.13       14.93      1.60 o
  -4   1   6     2737.33     2778.90     31.62 o
  -3   1   6     1323.75     1349.25     16.53 o
  -2   1   6      101.82       74.41      8.23 o
  -1   1   6     1620.14     1650.85     16.86 o
   0   1   6     1229.54     1376.19     15.50 o
   1   1   6        9.32       22.55      1.19 o
   2   1   6      723.15      760.44     15.06 o
   3   1   6        1.80        3.08      1.43 o
   4   1   6      557.35      566.32     17.28 o
   5   1   6      120.02      117.81      6.23 o
   6   1   6      370.61      366.23     10.89 o
   7   1   6      188.63      176.16      8.19 o
   8   1   6      274.69      271.57     10.49 o
   9   1   6       79.98      103.56      7.87 o
  10   1   6       53.18       40.82     13.51 o
 -12   2   6        0.13       -1.73      6.09 o
 -11   2   6       10.57       26.09      7.72 o
 -10   2   6        3.91        2.71      5.30 o
  -9   2   6       16.79        9.86      5.22 o
  -8   2   6      196.66      180.20      8.67 o
  -7   2   6      214.60      231.70      7.32 o
  -6   2   6        2.60       -0.42      2.62 o
  -5   2   6      130.88      168.24      3.51 o
  -4   2   6       27.08       13.19      1.50 o
  -3   2   6        7.96        4.06      1.46 o
  -2   2   6      486.36      497.61      7.14 o
  -1   2   6      221.38      213.60      4.13 o
   0   2   6      201.67      285.07      4.88 o
   1   2   6     7277.49     7869.83     79.01 o
   2   2   6      175.61      172.17      4.89 o
   3   2   6      342.82      331.80      7.37 o
   4   2   6       91.41       80.11      5.39 o
   5   2   6       95.87      117.62      6.79 o
   6   2   6       24.47       31.11      7.51 o
   7   2   6       21.37       21.68      4.08 o
   8   2   6        1.44        4.62      3.82 o
   9   2   6        5.42        2.40      4.00 o
 -12   3   6      254.88      253.80     17.37 o
 -11   3   6       10.76       13.11      6.51 o
 -10   3   6       10.24       10.64      5.46 o
  -9   3   6       12.22       24.29      6.36 o
  -8   3   6       96.77       93.87      7.17 o
  -7   3   6        7.88        3.63      2.75 o
  -6   3   6     1289.46     1292.13     22.34 o
  -5   3   6        0.88        0.79      0.86 o
  -4   3   6     1678.87     1751.00     21.06 o
  -3   3   6     1536.56     1387.93     44.09 o
  -2   3   6     6277.77     6248.90     63.59 o
  -1   3   6      230.35      182.85      4.00 o
   0   3   6     1372.34     1354.75     17.82 o
   1   3   6      821.84      807.55     10.54 o
   2   3   6      453.65      410.62      6.43 o
   3   3   6      860.64      794.96     12.41 o
   4   3   6       45.29       44.91      4.50 o
   5   3   6      163.46      172.52      8.29 o
   6   3   6       31.69       24.47      4.29 o
   7   3   6      179.62      181.33     14.77 o
   8   3   6        2.94       -3.36      3.36 o
   9   3   6       69.29       70.78      7.55 o
 -12   4   6        0.07       -5.06      5.06 o
 -11   4   6       12.68        9.37      6.07 o
 -10   4   6       58.61       42.34      7.85 o
  -9   4   6      184.59      165.25     11.69 o
  -8   4   6      221.83      183.11     17.85 o
  -7   4   6       40.97       49.63      5.24 o
  -6   4   6       31.24       23.01      3.04 o
  -5   4   6       88.82       77.47      3.76 o
  -4   4   6       34.64       33.60      2.33 o
  -3   4   6       80.27       85.04      3.41 o
  -2   4   6     2601.62     2631.25     28.67 o
  -1   4   6     3093.88     3637.27     38.51 o
   0   4   6      473.32      475.03      7.41 o
   1   4   6      100.52       93.82      4.71 o
   2   4   6       74.41       75.39      3.30 o
   3   4   6       61.71       62.61      2.82 o
   4   4   6     1191.98     1199.06     19.89 o
   5   4   6      554.14      542.00     14.60 o
   6   4   6       42.93       52.48      5.70 o
   7   4   6       88.14       78.79      7.09 o
   8   4   6       47.24       50.32      6.30 o
   9   4   6        4.79       -2.08      8.43 o
 -12   5   6      151.35      120.71     12.94 o
 -11   5   6        0.02        0.31      5.13 o
 -10   5   6       83.52       89.45     10.35 o
  -9   5   6      288.44      289.74     14.30 o
  -8   5   6      256.90      264.07     17.80 o
  -7   5   6      360.32      355.71     16.75 o
  -6   5   6        1.36        2.73      2.35 o
  -5   5   6      347.69      365.20      9.43 o
  -4   5   6      738.70      698.77     10.19 o
  -3   5   6     1795.33     1917.04     21.84 o
  -2   5   6      216.17      222.92      4.77 o
  -1   5   6      179.69      194.25      5.06 o
   0   5   6       38.97       38.59      2.38 o
   1   5   6        0.80       -0.63      1.18 o
   2   5   6      260.90      281.59      5.76 o
   3   5   6      136.99      136.85      4.46 o
   4   5   6       17.95       17.63      3.07 o
   5   5   6      119.73      100.22      7.23 o
   6   5   6       34.22       37.76      5.27 o
   7   5   6       18.48       24.64      5.03 o
   8   5   6       47.60       38.71      6.03 o
 -12   6   6        4.22        2.43      6.03 o
 -11   6   6       10.30        5.21      5.74 o
 -10   6   6      775.78      699.43     27.23 o
  -9   6   6      105.46      108.98     19.96 o
  -8   6   6      311.08      304.56     18.33 o
  -7   6   6      699.93      621.86     25.42 o
  -6   6   6     1271.73     1238.54     25.48 o
  -5   6   6     1521.96     1516.32     26.30 o
  -4   6   6       68.19       64.29      5.43 o
  -3   6   6        0.61        5.56      1.50 o
  -2   6   6      827.08      884.26     13.50 o
  -1   6   6      114.88      112.01      3.90 o
   0   6   6       14.22       17.83      1.98 o
   1   6   6      255.73      231.84      6.69 o
   2   6   6      132.24      124.05      4.63 o
   3   6   6      253.73      207.51      5.69 o
   4   6   6     1630.26     1546.24     25.02 o
   5   6   6       19.93       16.16      3.35 o
   6   6   6      127.76      138.03      9.03 o
   7   6   6       20.56       16.56      4.86 o
   8   6   6       10.11       15.91      5.69 o
 -12   7   6        7.28        8.32      6.72 o
 -11   7   6      199.69      191.63     14.38 o
 -10   7   6      249.98      218.53     11.42 o
  -9   7   6       27.71       40.56      9.70 o
  -8   7   6      154.75      143.13      9.01 o
  -7   7   6     2228.44     2223.26     47.67 o
  -6   7   6      248.51      250.27     10.99 o
  -5   7   6       33.54       34.15      3.97 o
  -4   7   6       49.88       38.62      3.71 o
  -3   7   6      488.44      515.96      9.09 o
  -2   7   6      851.24      818.62     13.07 o
  -1   7   6     2489.64     2552.87     28.84 o
   0   7   6       56.99       58.66      3.18 o
   1   7   6      156.47      150.66      4.71 o
   2   7   6      185.81      180.80      6.74 o
   3   7   6      100.09       89.13      4.37 o
   4   7   6       83.92      102.47      6.05 o
   5   7   6       15.47       19.80      3.78 o
   6   7   6        0.04       -3.56      3.56 o
   7   7   6        2.93       -1.23      4.16 o
 -12   8   6        2.44        1.97      5.78 o
 -11   8   6        0.28       -2.62      5.32 o
 -10   8   6       81.41      101.00     11.47 o
  -9   8   6      476.17      469.21     16.68 o
  -8   8   6        1.52        3.32      3.58 o
  -7   8   6       73.23       78.73      7.64 o
  -6   8   6       58.78       54.63      6.39 o
  -5   8   6      212.67      222.27     13.27 o
  -4   8   6      328.31      302.41      6.36 o
  -3   8   6       11.71        5.45      1.97 o
  -2   8   6      609.55      636.48     10.85 o
  -1   8   6      467.55      433.27      8.60 o
   0   8   6        4.15        5.71      1.89 o
   1   8   6     2134.82     2127.43     25.52 o
   2   8   6        1.35        1.26      2.00 o
   3   8   6      380.57      379.02      8.46 o
   4   8   6        8.28       11.87      2.44 o
   5   8   6       67.73       64.52      7.55 o
   6   8   6      194.18      232.38     12.74 o
   7   8   6       33.98       39.62     11.80 o
 -12   9   6       10.75        4.84      6.58 o
 -11   9   6       48.03       48.56      9.36 o
 -10   9   6      728.80      820.23     24.77 o
  -9   9   6      318.96      331.86     36.60 o
  -8   9   6      145.83      138.51     11.18 o
  -7   9   6       16.20        8.83      4.04 o
  -6   9   6      276.07      297.43     12.92 o
  -5   9   6      158.79      145.51      6.54 o
  -4   9   6       91.79      111.42      3.81 o
  -3   9   6        2.63        2.23      2.00 o
  -2   9   6      546.84      642.14     12.26 o
  -1   9   6     1717.34     1812.36     26.77 o
   0   9   6       65.04       52.99      4.49 o
   1   9   6       54.93       65.48      6.97 o
   2   9   6      125.80      116.88     18.65 o
   3   9   6       26.69       31.69      4.55 o
   4   9   6      126.39      127.46     10.56 o
   5   9   6       40.90       40.00      8.67 o
   6   9   6       24.70       35.60      8.80 o
 -11  10   6       66.64       76.87     11.54 o
 -10  10   6      136.46      126.29     10.74 o
  -9  10   6       20.82       20.30      5.93 o
  -8  10   6      287.87      295.92     13.63 o
  -7  10   6      398.59      375.84     15.42 o
  -6  10   6        9.14       10.80      4.61 o
  -5  10   6       67.15       67.01      7.60 o
  -4  10   6      198.59      138.73     12.75 o
  -3  10   6      328.73      350.04      9.99 o
  -2  10   6      251.94      289.42      7.85 o
  -1  10   6      272.75      270.12      7.65 o
   0  10   6      362.56      347.63     11.31 o
   1  10   6        6.64        4.41      2.92 o
   2  10   6       61.51       53.33      5.62 o
   3  10   6       75.07       85.70      6.72 o
   4  10   6       15.52       10.66      3.87 o
   5  10   6       44.60       36.21      8.58 o
 -11  11   6       41.88       51.13      8.45 o
 -10  11   6      228.79      242.51     13.51 o
  -9  11   6       17.31       13.72      5.29 o
  -8  11   6       26.66       25.79      5.94 o
  -7  11   6        3.97       -0.66      4.17 o
  -6  11   6      158.29      165.64     11.88 o
  -5  11   6      130.87      125.67     10.30 o
  -4  11   6      129.21      113.33      7.42 o
  -3  11   6       38.86       33.82      3.42 o
  -2  11   6      159.18      137.82      7.15 o
  -1  11   6      327.97      314.28      9.50 o
   0  11   6       14.36       11.93      4.46 o
   1  11   6       23.60       26.22      4.51 o
   2  11   6       95.00       83.69      6.86 o
   3  11   6        2.30        1.21      6.31 o
   4  11   6       29.82       39.13      8.48 o
   5  11   6        9.15        2.22      6.64 o
 -11  12   6       65.31       85.51      9.81 o
 -10  12   6       16.18       15.27      5.99 o
  -9  12   6        0.98        1.27      4.58 o
  -8  12   6        1.59        2.47      5.78 o
  -7  12   6       59.84       74.37      8.61 o
  -6  12   6      108.68      116.94     10.40 o
  -5  12   6      120.67      120.96     10.55 o
  -4  12   6        0.95        0.59      3.30 o
  -3  12   6      302.41      312.23      7.98 o
  -2  12   6       22.89       20.20      3.97 o
  -1  12   6      128.30      116.51      7.28 o
   0  12   6      517.30      503.21     13.06 o
   1  12   6      196.09      208.43      9.65 o
   2  12   6      426.77      462.18     14.74 o
   3  12   6        0.40        1.94      4.07 o
   4  12   6      238.32      231.34     16.07 o
 -10  13   6       27.32       21.42      6.54 o
  -9  13   6       30.39       27.10      6.86 o
  -8  13   6        0.01       -4.62      4.62 o
  -7  13   6        0.80       -1.12      4.55 o
  -6  13   6      323.64      334.00     15.91 o
  -5  13   6      105.97      107.53     18.93 o
  -4  13   6       37.94       30.71      5.09 o
  -3  13   6      288.30      247.46     11.21 o
  -2  13   6       60.91       77.57      5.48 o
  -1  13   6      389.34      413.93     11.75 o
   0  13   6       24.17       30.86     10.23 o
   1  13   6       45.50       43.47      5.94 o
   2  13   6       61.85       52.42      6.39 o
   3  13   6       11.43       18.55      4.98 o
 -10  14   6       67.67       71.06     15.88 o
  -9  14   6      259.99      236.60     16.25 o
  -8  14   6       15.64       33.38      7.42 o
  -7  14   6      523.84      599.02     22.80 o
  -6  14   6       50.09       38.60     10.88 o
  -5  14   6      270.09      252.26     26.68 o
  -4  14   6      160.62      156.52      9.71 o
  -3  14   6      142.21      152.94     11.54 o
  -2  14   6        0.68        0.61      3.02 o
  -1  14   6        5.03        3.45      3.52 o
   0  14   6       11.04        5.13      5.56 o
   1  14   6        0.68        0.01      5.55 o
   2  14   6      101.36       99.28     16.21 o
  -9  15   6       32.44       39.86     24.86 o
  -8  15   6        0.31       -0.20      8.93 o
  -7  15   6       84.65       79.16      9.93 o
  -6  15   6       14.73       14.71      6.84 o
  -5  15   6        4.13        5.34      5.26 o
  -4  15   6       37.65       39.73      7.62 o
  -3  15   6       70.61       77.41      9.34 o
  -2  15   6       88.13       97.45     15.92 o
  -1  15   6        4.15        0.65      3.51 o
   0  15   6       23.06       24.04      5.36 o
  -8  16   6        3.44       12.22      6.57 o
  -7  16   6       19.90       19.57      8.40 o
  -6  16   6        2.23       -0.75      5.33 o
  -5  16   6       62.48       71.91     10.19 o
  -4  16   6       19.03        7.44      9.00 o
  -3  16   6       56.19       66.69      9.12 o
  -2  16   6       43.57       40.18      7.76 o
  -1  16   6      166.26      169.86     16.44 o
   2 -20   7        5.35        8.16      7.80 o
   3 -20   7       55.67       55.60     14.17 o
   4 -20   7      512.76      491.26     32.82 o
   0 -19   7        0.53       -5.18      5.18 o
   1 -19   7        0.37       -1.50      4.60 o
   2 -19   7      136.10      153.53     12.17 o
   3 -19   7      148.85      185.40     19.95 o
   4 -19   7       12.38        0.15      4.25 o
   5 -19   7      121.91      101.29      9.90 o
   6 -19   7       13.51       10.26      9.52 o
  -2 -18   7       10.16        6.54      7.50 o
  -1 -18   7        2.96        3.88      5.00 o
   0 -18   7      120.85      118.15     10.68 o
   1 -18   7       40.85       55.06      8.01 o
   2 -18   7       40.06       49.47      8.11 o
   3 -18   7       77.43       76.09      8.51 o
   4 -18   7      260.92      270.36     13.37 o
   5 -18   7       23.57       28.29      6.05 o
   6 -18   7      216.11      211.23     12.21 o
   7 -18   7        2.05        0.71      4.57 o
   8 -18   7        0.03       -0.82      8.08 o
  -4 -17   7       19.80       20.58      8.91 o
  -3 -17   7      335.17      368.42     21.60 o
  -2 -17   7        2.66       -3.11      6.83 o
  -1 -17   7      308.40      331.00     19.60 o
   0 -17   7       15.47       14.82      6.38 o
   1 -17   7      119.34      115.94      9.97 o
   2 -17   7       70.04       78.39      8.28 o
   3 -17   7       91.33       96.59      8.78 o
   4 -17   7     1043.06      996.91     33.79 o
   5 -17   7        0.18       -2.18      7.57 o
   6 -17   7        3.28        3.67      4.88 o
   7 -17   7       32.21       20.51      6.41 o
   8 -17   7       93.26       95.10     15.50 o
  -5 -16   7       14.98       14.28      4.97 o
  -4 -16   7      128.81      134.34     14.52 o
  -3 -16   7      118.27       99.67     12.78 o
  -2 -16   7       23.03       27.76      5.97 o
  -1 -16   7      171.23      197.92     11.98 o
   0 -16   7      255.87      278.47     18.41 o
   1 -16   7        0.07        4.98      3.85 o
   2 -16   7       39.77       38.32      6.02 o
   3 -16   7       11.63       16.73      5.70 o
   4 -16   7        0.06        1.42      5.79 o
   5 -16   7      199.36      183.68     10.47 o
   6 -16   7      170.79      168.96     19.23 o
   7 -16   7       93.29       92.57      7.92 o
   8 -16   7      310.26      317.97     13.01 o
   9 -16   7       12.62       18.77      4.88 o
  -5 -15   7      147.91      146.48      9.49 o
  -4 -15   7       64.65       69.92      6.55 o
  -3 -15   7       79.95       75.53     11.06 o
  -2 -15   7       34.80       39.26      5.05 o
  -1 -15   7      108.68      104.57     10.24 o
   0 -15   7       38.67       36.51      6.20 o
   1 -15   7      112.67      121.13      9.31 o
   2 -15   7      862.54      822.08     23.24 o
   3 -15   7        0.58       -3.09      3.09 o
   4 -15   7       93.39      104.67     10.78 o
   5 -15   7      490.08      440.44     33.45 o
   6 -15   7       10.21        4.45      3.65 o
   7 -15   7      121.45      125.20      8.22 o
   8 -15   7       73.94       82.75     14.24 o
   9 -15   7        6.45        6.25      8.97 o
  -6 -14   7      164.57      203.69     10.42 o
  -5 -14   7       24.90       28.42      5.48 o
  -4 -14   7      199.85      250.67     10.43 o
  -3 -14   7       65.26       59.16      5.55 o
  -2 -14   7       63.51       74.42      6.09 o
  -1 -14   7      946.47      957.62     42.08 o
   0 -14   7      124.22      112.11      8.60 o
   1 -14   7     1896.28     1686.86     38.54 o
   2 -14   7      611.55      560.04     20.30 o
   3 -14   7      311.18      277.04     13.97 o
   4 -14   7      737.77      723.65     20.20 o
   5 -14   7      156.68      158.13     12.20 o
   6 -14   7      143.85      140.16      7.86 o
   7 -14   7      175.31      182.13      8.79 o
   8 -14   7       21.29       22.40      4.01 o
   9 -14   7       37.65       37.77     10.37 o
  10 -14   7        0.02       -3.42      3.42 o
  -7 -13   7       98.48      100.60     19.57 o
  -6 -13   7       22.45       29.31      5.54 o
  -5 -13   7       43.39       37.49      7.19 o
  -4 -13   7      175.93      163.02      8.65 o
  -3 -13   7       80.29       75.36      5.86 o
  -2 -13   7       35.98       28.49      4.14 o
  -1 -13   7        7.25       10.01      3.11 o
   0 -13   7      325.63      283.59     11.78 o
   1 -13   7      377.04      391.06     13.79 o
   2 -13   7      819.00      797.51     21.33 o
   3 -13   7       83.51       62.90      7.56 o
   4 -13   7       60.45       69.56      5.99 o
   5 -13   7      232.49      249.55     10.81 o
   6 -13   7      184.86      167.72      7.85 o
   7 -13   7       44.33       50.84      4.48 o
   8 -13   7       14.66       20.81      8.49 o
  -8 -12   7       20.23       17.40      9.16 o
  -7 -12   7       22.84       35.13      5.72 o
  -6 -12   7       20.60       13.60      4.47 o
  -5 -12   7      202.19      173.28      8.87 o
  -4 -12   7       42.22       30.42      4.88 o
  -3 -12   7      285.38      281.51      9.29 o
  -2 -12   7     1066.65     1026.45     20.52 o
  -1 -12   7       47.99       36.93      4.15 o
   0 -12   7       14.72       12.68      3.71 o
   1 -12   7        0.01       -2.19      2.42 o
   2 -12   7      503.71      522.35     15.55 o
   3 -12   7      188.09      215.99      9.05 o
   4 -12   7      446.60      433.55     33.79 o
   5 -12   7      122.37      105.88      5.98 o
   6 -12   7        8.10       12.11      7.00 o
   7 -12   7      263.12      234.48     18.13 o
   8 -12   7      100.00      122.58     15.18 o
  -8 -11   7       30.92       36.45      5.79 o
  -7 -11   7      301.86      271.93     21.26 o
  -6 -11   7       36.66       38.15      5.43 o
  -5 -11   7      163.94      177.05      8.69 o
  -4 -11   7      550.84      581.92     15.75 o
  -3 -11   7      273.57      312.01     10.33 o
  -2 -11   7       36.14       28.90      2.91 o
  -1 -11   7       25.55       24.98      3.41 o
   0 -11   7      408.79      416.19     13.36 o
   1 -11   7        6.05       -1.34      2.08 o
   2 -11   7      350.85      359.04     14.38 o
   3 -11   7       13.89       10.20      3.98 o
   4 -11   7        0.07        4.47      2.44 o
   5 -11   7      292.08      286.67     18.77 o
   6 -11   7      747.95      794.32     23.90 o
   7 -11   7       46.03       33.26      8.44 o
   8 -11   7      723.11      808.78     25.87 o
   9 -11   7       43.74       35.98     11.14 o
  10 -11   7      130.32      162.31      8.20 o
  -9 -10   7       80.79       61.62     11.30 o
  -8 -10   7      121.69      148.21      8.61 o
  -7 -10   7       80.38      106.30      7.77 o
  -6 -10   7        6.38       24.54      9.53 o
  -5 -10   7       75.31       56.26      5.78 o
  -4 -10   7      613.15      599.39     11.69 o
  -3 -10   7      160.09      137.60      5.47 o
  -2 -10   7      455.73      384.59      8.08 o
  -1 -10   7       40.20       37.46      3.64 o
   0 -10   7       39.41       35.18      4.22 o
   2 -10   7        6.91        5.84      1.89 o
   3 -10   7      744.99      749.28     12.54 o
   4 -10   7      340.77      336.31      6.26 o
   5 -10   7       38.02       26.26      6.70 o
   6 -10   7       33.68       35.02      5.55 o
   7 -10   7      124.06      133.43     12.15 o
   8 -10   7       18.34       15.01      8.13 o
   9 -10   7       10.63        7.64      8.69 o
  10 -10   7        3.83       -2.71      3.30 o
  11 -10   7       68.99       81.94      8.00 o
  -9  -9   7      114.30       87.81     12.15 o
  -8  -9   7       32.18       19.70      4.52 o
  -7  -9   7      141.18      103.44      7.51 o
  -6  -9   7       28.22       21.13      4.27 o
  -5  -9   7      494.46      515.40     14.46 o
  -4  -9   7      102.90      103.88      5.57 o
  -3  -9   7     4539.32     4524.03     57.57 o
  -2  -9   7       29.40       43.37      2.97 o
  -1  -9   7      410.46      331.42      7.45 o
   0  -9   7     3220.66     3113.85     41.60 o
   1  -9   7      529.83      565.21     11.11 o
   2  -9   7     2430.82     2514.91     32.83 o
   3  -9   7        0.95        1.00      1.00 o
   4  -9   7      413.10      384.15      9.01 o
   5  -9   7      151.95      140.19     14.30 o
   6  -9   7        3.48        9.43      3.81 o
   7  -9   7        0.29        7.42      4.00 o
   8  -9   7      103.49       97.16     14.05 o
   9  -9   7       73.20       54.17     12.42 o
  10  -9   7      205.81      222.44     11.71 o
  11  -9   7       35.07       39.27      6.37 o
 -10  -8   7       54.77       53.03     10.75 o
  -9  -8   7       21.01        8.95      7.52 o
  -8  -8   7        7.40        7.19      3.60 o
  -7  -8   7       87.03       85.60      6.70 o
  -6  -8   7      131.93      106.92      9.04 o
  -5  -8   7      173.34      159.63      7.70 o
  -4  -8   7       77.98       97.13      5.28 o
  -3  -8   7       89.43       80.68      3.98 o
  -2  -8   7     1157.24     1090.40     14.45 o
  -1  -8   7       70.65       66.59      3.96 o
   0  -8   7     1042.78     1153.19     15.14 o
   1  -8   7      147.85      206.03      9.03 o
   2  -8   7      256.70      238.82      4.53 o
   3  -8   7      775.48      729.74     14.27 o
   4  -8   7        1.03       -2.37      2.37 o
   5  -8   7      488.14      479.36     19.31 o
   6  -8   7       56.34       47.16      6.37 o
   7  -8   7      152.90      161.45     13.36 o
   8  -8   7        5.64       10.04      7.54 o
   9  -8   7       12.30       13.21      3.47 o
  10  -8   7      150.38      142.62      8.34 o
  11  -8   7        7.62        5.37      4.55 o
 -10  -7   7        6.23       -4.70      6.59 o
  -9  -7   7       78.50       68.59     10.71 o
  -8  -7   7       29.94       29.93      4.42 o
  -7  -7   7      659.18      648.22     16.65 o
  -6  -7   7       83.33       77.77      5.04 o
  -5  -7   7      472.29      456.33      8.49 o
  -4  -7   7      269.38      234.08      6.10 o
  -3  -7   7     1991.97     2142.40     29.18 o
  -2  -7   7      138.82      156.89      3.93 o
  -1  -7   7      146.09      207.57      7.65 o
   0  -7   7       13.22       27.20      2.36 o
   1  -7   7      139.99      142.77      4.26 o
   2  -7   7      258.84      339.84      6.14 o
   3  -7   7     1911.84     1902.97     42.68 o
   4  -7   7       38.56       44.87      5.18 o
   5  -7   7     1298.24     1290.41     32.20 o
   6  -7   7     1896.33     1979.04     46.16 o
   7  -7   7      149.02      185.86     16.61 o
   8  -7   7      131.89      125.28     13.12 o
   9  -7   7      301.63      293.38     11.16 o
  10  -7   7        1.02        2.61      5.54 o
  11  -7   7       37.94       46.74     14.72 o
 -10  -6   7      105.16      111.87     13.28 o
  -9  -6   7        3.69       -5.48      5.72 o
  -8  -6   7        3.34        3.40      3.25 o
  -7  -6   7      175.16      197.10      7.76 o
  -6  -6   7        0.22       -2.79      3.40 o
  -5  -6   7      481.57      511.75      9.10 o
  -4  -6   7     1975.85     2054.94     27.39 o
  -3  -6   7      252.64      232.13      9.05 o
  -2  -6   7     1100.34     1124.87     14.37 o
  -1  -6   7       40.00       42.53      2.85 o
   0  -6   7       32.96       45.02     11.06 o
   1  -6   7      675.95      847.47     14.13 o
   2  -6   7      408.04      462.95     10.16 o
   3  -6   7       18.08       57.15      6.81 o
   4  -6   7       95.00      118.16      7.58 o
   5  -6   7      136.44      171.64      9.02 o
   6  -6   7       61.30       30.98      4.68 o
   7  -6   7      770.07      785.85     28.28 o
   8  -6   7      299.36      326.23     11.31 o
   9  -6   7       58.45       64.47      9.79 o
  10  -6   7       21.43       17.51      4.97 o
  11  -6   7       38.13       40.40     14.23 o
 -10  -5   7       73.54       80.52      9.35 o
  -9  -5   7       36.48       36.31      6.39 o
  -8  -5   7      253.30      251.90     11.55 o
  -7  -5   7       41.98       38.88      4.88 o
  -6  -5   7       42.86       29.72      4.37 o
  -5  -5   7      172.03      164.79      5.25 o
  -4  -5   7       74.45       93.13      3.73 o
  -3  -5   7      268.94      257.51      5.67 o
  -2  -5   7      299.22      337.60      8.34 o
  -1  -5   7      792.77      915.21     15.20 o
   1  -5   7       91.22       63.72      2.52 o
   2  -5   7     3008.75     3203.75     41.45 o
   3  -5   7     4532.46     4465.83     90.80 o
   4  -5   7       79.04       78.82      6.44 o
   5  -5   7     1234.62     1216.05     24.04 o
   6  -5   7       41.89       26.82      2.45 o
   7  -5   7      220.80      224.91      6.67 o
   8  -5   7       20.98       16.98      8.47 o
   9  -5   7       32.59       29.21      5.11 o
  10  -5   7        3.15        0.38      4.65 o
 -11  -4   7      181.85      236.93     18.40 o
 -10  -4   7       15.23       14.94      7.42 o
  -9  -4   7       53.40       42.03      5.97 o
  -8  -4   7      483.77      495.95     10.71 o
  -7  -4   7     2249.01     2266.44     34.88 o
  -6  -4   7       44.88       37.66      3.02 o
  -5  -4   7      799.83      847.06     13.85 o
  -4  -4   7      331.52      316.31      6.03 o
  -3  -4   7      260.08      231.30      4.77 o
  -2  -4   7     6192.64     6243.84     73.54 o
  -1  -4   7     3641.49     3583.50     46.12 o
   0  -4   7      850.93      702.05     21.50 o
   1  -4   7     1269.34     1237.18     17.62 o
   2  -4   7     4601.77     4702.67     60.18 o
   3  -4   7      782.14      815.74     14.78 o
   4  -4   7     1273.10     1352.96     29.67 o
   5  -4   7     1747.15     1772.89     24.01 o
   6  -4   7       63.03       67.92      6.15 o
   7  -4   7      134.21      119.87      5.38 o
   8  -4   7        1.14        4.71      2.60 o
   9  -4   7       63.75       47.84      6.39 o
  10  -4   7        0.08       -4.06      4.21 o
 -11  -3   7       29.98       18.28      8.32 o
 -10  -3   7       14.24        7.37      6.54 o
  -9  -3   7      730.02      752.32     53.13 o
  -8  -3   7     1160.92     1199.35     30.47 o
  -7  -3   7      577.08      525.22     11.15 o
  -6  -3   7      891.71      895.44     14.23 o
  -5  -3   7     1607.12     1668.06     23.55 o
  -4  -3   7     2033.08     1922.68     23.14 o
  -3  -3   7      621.62      611.96      8.92 o
  -2  -3   7      479.70      489.44     19.30 o
  -1  -3   7     2606.65     2940.50     37.30 o
   0  -3   7      560.18      654.65     21.86 o
   1  -3   7      354.95      514.86      9.69 o
   2  -3   7      287.63      271.26      6.01 o
   3  -3   7      160.86      157.87      4.44 o
   4  -3   7     1546.18     1531.26     20.83 o
   5  -3   7     1145.39     1187.34     20.97 o
   6  -3   7       34.30       49.11      3.84 o
   7  -3   7       18.62       21.79      3.87 o
   8  -3   7       44.14       56.29      4.81 o
   9  -3   7        5.81        1.94      4.23 o
  10  -3   7       57.37       52.25     13.86 o
 -12  -2   7        4.26       20.27      8.38 o
 -11  -2   7       26.21       18.28      7.60 o
 -10  -2   7      292.46      271.79     17.22 o
  -9  -2   7      365.21      364.03     19.12 o
  -8  -2   7      407.10      360.36     16.62 o
  -7  -2   7      218.65      213.84      6.35 o
  -6  -2   7     1373.72     1250.24     18.37 o
  -5  -2   7      299.80      371.44      6.68 o
  -4  -2   7     3226.66     3647.28     41.13 o
  -3  -2   7     3460.66     3875.38     43.16 o
  -2  -2   7     3944.22     4109.24     51.24 o
  -1  -2   7      128.70      147.03      3.25 o
   0  -2   7     1555.74     1674.22     20.28 o
   1  -2   7     1832.91     1935.26     32.00 o
   2  -2   7      819.99      883.77     19.10 o
   3  -2   7      385.58      439.79      9.01 o
   4  -2   7       33.85       40.29      2.93 o
   5  -2   7       74.69       53.05      4.15 o
   6  -2   7      260.42      304.38      9.19 o
   7  -2   7       82.30       75.98      5.34 o
   8  -2   7       45.92       48.27      4.95 o
   9  -2   7      126.85      127.60      7.81 o
  10  -2   7        3.69        2.03      5.42 o
 -12  -1   7        0.28        2.93      7.54 o
 -11  -1   7      142.82      152.19     14.99 o
 -10  -1   7       20.54       23.10      7.27 o
  -9  -1   7       21.39       29.15      7.03 o
  -8  -1   7        0.59        4.71      3.32 o
  -7  -1   7       23.38       23.32      2.26 o
  -6  -1   7      133.97      145.07      4.48 o
  -5  -1   7       87.96      106.88      3.42 o
  -4  -1   7        7.89        5.83      1.38 o
  -3  -1   7      347.31      254.72      4.93 o
  -2  -1   7       63.68       38.81      2.09 o
  -1  -1   7     3273.52     3518.14     38.84 o
   0  -1   7     2498.55     2459.37     36.46 o
   1  -1   7       59.80       66.39      3.34 o
   2  -1   7      488.30      233.14     14.23 o
   3  -1   7       11.42       17.68      2.05 o
   5  -1   7       12.67       14.08      4.15 o
   6  -1   7      157.58      136.36      6.47 o
   7  -1   7      220.15      189.91     17.81 o
   8  -1   7      501.51      483.14     13.59 o
   9  -1   7        3.20        2.29      3.31 o
  10  -1   7       38.55       52.88     14.20 o
 -12   0   7      179.47      184.95     17.73 o
 -11   0   7       46.18       42.65      9.08 o
 -10   0   7       24.93       29.93      7.52 o
  -9   0   7      462.56      435.24     20.38 o
  -8   0   7       27.97       21.37     10.11 o
  -7   0   7      234.85      208.43      7.17 o
  -6   0   7       16.02       23.43      2.50 o
  -5   0   7      163.50      114.93      4.36 o
  -4   0   7     2818.55     2968.22     44.93 o
  -3   0   7        0.76        3.63      1.24 o
  -2   0   7     1105.38     1188.62     15.01 o
  -1   0   7     1882.85     2022.00     22.03 o
   0   0   7       24.47       25.98      1.53 o
   1   0   7     2181.49     2321.55     27.77 o
   2   0   7     2850.80     3136.04     36.87 o
   3   0   7      214.84      208.13      6.79 o
   4   0   7      252.91      235.87      7.73 o
   5   0   7      502.52      484.50     12.32 o
   6   0   7      105.04      112.85      8.42 o
   7   0   7      151.37      154.74     11.36 o
   8   0   7      142.39      136.26      8.18 o
   9   0   7        3.55       -0.51      3.57 o
  10   0   7        0.00        7.12     10.25 o
 -12   1   7      502.50      524.93     26.15 o
 -11   1   7      259.22      277.76     18.06 o
 -10   1   7      118.67      112.06     12.29 o
  -9   1   7        7.74       10.77      5.31 o
  -8   1   7        2.92        6.27      3.86 o
  -7   1   7      728.37      721.02     14.86 o
  -6   1   7      820.71      854.31     20.82 o
  -5   1   7      100.65      105.13      3.34 o
  -4   1   7      978.67     1091.70     14.24 o
  -3   1   7       27.73       22.49      1.83 o
  -2   1   7        5.30        0.88      0.93 o
  -1   1   7        9.39        6.89      1.18 o
   0   1   7      897.96      791.08      9.99 o
   1   1   7        1.97        0.92      0.93 o
   2   1   7        0.33        0.48      1.27 o
   3   1   7     1486.71     1453.72     21.66 o
   4   1   7       26.25       26.55      4.23 o
   5   1   7        2.33        4.37      3.12 o
   6   1   7       88.49       91.83      6.32 o
   7   1   7      306.68      305.86     10.74 o
   8   1   7        1.66       -3.27      3.27 o
   9   1   7        7.08       -0.38      3.76 o
 -12   2   7        0.03       -5.57      5.84 o
 -11   2   7       81.82       79.57     11.55 o
 -10   2   7        7.64       15.57      6.31 o
  -9   2   7       16.42       20.76      6.09 o
  -8   2   7     1288.28     1292.65     30.15 o
  -7   2   7      267.16      250.61     12.99 o
  -6   2   7     1806.30     1819.60     24.70 o
  -5   2   7      136.11      106.35      3.08 o
  -4   2   7      375.79      356.52      7.23 o
  -3   2   7     4222.17     4350.06     44.10 o
  -2   2   7      792.96      891.50     11.42 o
  -1   2   7     3191.72     3410.67     36.02 o
   0   2   7        0.16       10.51      1.45 o
   1   2   7      470.29      476.75      7.02 o
   2   2   7      125.13      159.19      5.03 o
   3   2   7     1299.81     1387.91     21.28 o
   4   2   7      395.32      347.03     10.46 o
   5   2   7      376.65      368.92     11.20 o
   6   2   7        0.24       -1.49      2.85 o
   7   2   7      283.40      302.31     11.07 o
   8   2   7       59.49       66.90      8.14 o
   9   2   7      114.67      119.61     13.32 o
 -12   3   7       78.37       64.21     10.91 o
 -11   3   7      532.66      547.10     24.96 o
 -10   3   7      260.58      269.65     16.28 o
  -9   3   7       97.69       83.07      9.84 o
  -8   3   7      223.90      224.46     10.14 o
  -7   3   7       56.26       44.52      6.13 o
  -6   3   7      748.27      808.92     15.98 o
  -5   3   7       61.12       46.17      2.49 o
  -4   3   7      174.82      170.26      4.30 o
  -3   3   7      197.68      151.40      7.75 o
  -2   3   7     1093.21     1159.78     14.33 o
  -1   3   7      419.74      446.46      7.12 o
   0   3   7      396.29      422.73      6.84 o
   1   3   7      814.19      942.13     12.12 o
   2   3   7      510.30      479.46      7.94 o
   3   3   7       71.38       81.03      3.97 o
   4   3   7       73.62       81.68      6.16 o
   5   3   7       51.79       59.76      5.86 o
   6   3   7      803.45      773.32     22.53 o
   7   3   7        0.20       -1.02      3.43 o
   8   3   7      140.60      149.03      9.69 o
   9   3   7       35.35       50.95      8.76 o
 -12   4   7       34.29       35.06      8.74 o
 -11   4   7      120.37      111.96     12.35 o
 -10   4   7      126.85      134.58     12.74 o
  -9   4   7       22.90       22.06      4.80 o
  -8   4   7        2.79        3.18      3.38 o
  -7   4   7      389.29      366.91     29.93 o
  -6   4   7      416.69      451.05     10.94 o
  -5   4   7       74.94       61.81      3.19 o
  -4   4   7     1023.20      948.33     13.12 o
  -3   4   7      366.18      387.26      7.87 o
  -2   4   7     1311.17     1287.37     15.80 o
  -1   4   7      102.56       84.93      3.35 o
   0   4   7      199.42      137.89      4.33 o
   1   4   7     1144.35     1170.54     16.23 o
   2   4   7        3.00        5.38      2.13 o
   3   4   7     1634.96     1535.79     24.07 o
   4   4   7       75.50       58.65      5.52 o
   5   4   7      262.06      277.30     12.16 o
   6   4   7        0.54        2.99      3.53 o
   7   4   7       58.89       65.52      7.94 o
   8   4   7        6.99       11.34      4.75 o
 -12   5   7       71.54       72.10     11.16 o
 -11   5   7       14.30        3.99      5.35 o
 -10   5   7      360.02      345.21     18.22 o
  -9   5   7      129.62      108.34      9.18 o
  -8   5   7      164.13      161.63      9.33 o
  -7   5   7      115.85       97.65      7.77 o
  -6   5   7        2.85        3.12      2.47 o
  -5   5   7        3.94        2.44      1.60 o
  -4   5   7      107.20       99.05      6.19 o
  -3   5   7      153.73      166.35      4.27 o
  -2   5   7     4005.14     4150.70     44.21 o
  -1   5   7      169.78      187.14      4.66 o
   0   5   7      490.25      491.01      9.07 o
   1   5   7      169.48      186.57      6.23 o
   2   5   7      144.32      118.87      8.90 o
   3   5   7      718.11      691.09     11.08 o
   4   5   7      504.69      522.57     11.93 o
   5   5   7        1.80        3.68      3.42 o
   6   5   7      274.54      270.45     11.07 o
   7   5   7      108.40       86.83     12.60 o
   8   5   7        0.53        2.41      4.42 o
 -12   6   7       58.25       49.26      9.86 o
 -11   6   7       37.10       30.40      8.03 o
 -10   6   7       12.81       26.91      7.27 o
  -9   6   7        0.10        0.37      4.79 o
  -8   6   7       31.94       27.30      5.08 o
  -7   6   7      367.18      371.89     20.10 o
  -6   6   7      395.24      464.09     14.52 o
  -5   6   7     1015.32      995.83     15.35 o
  -4   6   7      624.11      645.37     11.49 o
  -3   6   7      150.09      156.64      4.31 o
  -2   6   7      278.24      251.92      6.39 o
  -1   6   7      182.22      202.94      5.04 o
   0   6   7        0.01        0.63      1.38 o
   1   6   7      193.86      176.59      5.17 o
   2   6   7        4.92        3.84      1.77 o
   3   6   7      261.23      235.47      6.05 o
   4   6   7        2.22        1.52      3.13 o
   5   6   7      164.83      179.67     10.01 o
   6   6   7        0.04       -1.23      3.68 o
   7   6   7      261.87      253.37     12.07 o
 -12   7   7       59.56       63.17     10.74 o
 -11   7   7       10.28        7.93      6.36 o
 -10   7   7       84.25       74.06      8.24 o
  -9   7   7       75.83       76.58     11.35 o
  -8   7   7      638.55      594.68     26.93 o
  -7   7   7        1.35        4.85      3.61 o
  -6   7   7        0.25        1.86      3.00 o
  -5   7   7     2367.54     2375.58     39.41 o
  -4   7   7      174.25      182.76      7.75 o
  -3   7   7     3654.56     3618.10     43.54 o
  -2   7   7      625.19      670.86     13.37 o
  -1   7   7      647.86      595.66      9.60 o
   0   7   7      488.45      491.66      9.39 o
   1   7   7       38.46       48.32      4.16 o
   2   7   7        0.51        1.13      2.33 o
   3   7   7        0.44       -1.52      1.97 o
   4   7   7        0.12        2.57      2.81 o
   5   7   7      228.33      220.09     15.17 o
   6   7   7      194.55      231.55     12.10 o
   7   7   7       41.07       46.15      8.61 o
 -12   8   7       24.85       20.82      8.13 o
 -11   8   7       67.99       61.39     10.42 o
 -10   8   7      442.49      468.59     17.73 o
  -9   8   7      124.75      123.66     14.78 o
  -8   8   7      151.53      143.68     10.52 o
  -7   8   7      879.08      860.74     24.46 o
  -6   8   7       87.67       84.55     18.27 o
  -5   8   7        1.94       -2.31      2.43 o
  -4   8   7       89.12       89.28      5.00 o
  -3   8   7        0.01        1.55      2.01 o
  -2   8   7      184.84      204.37      5.82 o
  -1   8   7      346.79      340.90      8.73 o
   0   8   7     1433.07     1393.44     33.48 o
   1   8   7      104.91       97.31      7.42 o
   2   8   7      187.92      176.21      5.99 o
   3   8   7        4.66        4.46      2.56 o
   4   8   7      419.01      436.89     13.63 o
   5   8   7        9.61        6.50      6.00 o
   6   8   7      172.24      179.88     19.84 o
 -12   9   7       56.82       58.36     10.99 o
 -11   9   7       25.46       27.19      8.33 o
 -10   9   7       12.31        5.20      9.06 o
  -9   9   7       59.33       66.66     14.86 o
  -8   9   7       42.74       51.06      6.98 o
  -7   9   7      307.54      283.61     13.21 o
  -6   9   7      754.94      774.60     23.41 o
  -5   9   7        2.31       -1.20      2.43 o
  -4   9   7      229.34      233.72      5.92 o
  -3   9   7     1137.57     1098.94     18.12 o
  -2   9   7      606.88      551.35     11.44 o
  -1   9   7        3.25        1.49      2.51 o
   0   9   7      140.92      141.50      6.76 o
   1   9   7      686.81      685.88     15.19 o
   2   9   7        0.50        1.35      3.39 o
   3   9   7      231.30      222.43      9.03 o
   4   9   7      164.63      157.50     13.77 o
   5   9   7      183.38      212.04     14.85 o
 -11  10   7       78.61       68.25      8.85 o
 -10  10   7      130.34      129.24     19.29 o
  -9  10   7        2.31        2.79      4.42 o
  -8  10   7       98.48      104.15      9.59 o
  -7  10   7      256.49      279.67     13.58 o
  -6  10   7      355.94      365.36     24.92 o
  -5  10   7       74.68       75.85      6.20 o
  -4  10   7      645.91      620.58     22.35 o
  -3  10   7        0.29        6.08      2.50 o
  -2  10   7        1.41       -1.53      3.26 o
  -1  10   7      102.30       83.19      5.65 o
   0  10   7      174.21      150.50      7.11 o
   1  10   7       34.15       38.19      5.08 o
   2  10   7        2.38        7.15      3.78 o
   3  10   7       29.55       27.74      8.12 o
   4  10   7       33.86       37.81      8.38 o
   5  10   7       90.65       86.16     11.68 o
 -11  11   7       20.39       10.70      6.29 o
 -10  11   7      200.48      214.63     13.33 o
  -9  11   7       10.22        3.21      4.98 o
  -8  11   7       43.97       32.05      6.68 o
  -7  11   7      209.84      203.44     12.69 o
  -6  11   7        0.10        0.08      3.91 o
  -5  11   7      114.82      114.36      7.82 o
  -4  11   7      106.16      122.33      8.03 o
  -3  11   7       97.80       96.83      5.05 o
  -2  11   7      164.97      157.54     10.21 o
  -1  11   7      272.19      256.77      8.78 o
   0  11   7      235.70      272.48     10.42 o
   1  11   7       37.05       37.89      5.34 o
   2  11   7        5.52        5.15      3.91 o
   3  11   7       28.23       36.45      6.18 o
   4  11   7      133.29      142.51     13.92 o
 -11  12   7        7.41       11.60     10.27 o
 -10  12   7       13.99       15.87      6.23 o
  -9  12   7      211.58      246.97     17.49 o
  -8  12   7       18.62       20.54      6.24 o
  -7  12   7      122.40      128.46     15.21 o
  -6  12   7       41.92       40.89      8.13 o
  -5  12   7       28.87       23.11      6.11 o
  -4  12   7      448.24      473.98     20.00 o
  -3  12   7      396.98      375.45     10.02 o
  -2  12   7       48.65       53.68      4.94 o
  -1  12   7       18.81       17.16      5.54 o
   0  12   7       30.74       35.90      5.19 o
   1  12   7      141.98      166.30     20.28 o
   2  12   7       26.08       23.90      5.22 o
   3  12   7       43.68       27.05      5.21 o
 -10  13   7       87.38       85.57     10.43 o
  -9  13   7       50.62       66.01     16.40 o
  -8  13   7      209.44      221.35     15.34 o
  -7  13   7       11.27       17.52      6.22 o
  -6  13   7      202.51      168.15     13.28 o
  -5  13   7       85.73       92.96     10.07 o
  -4  13   7        1.96        8.95      4.11 o
  -3  13   7       11.50       10.78      5.10 o
  -2  13   7       57.80       61.71      5.24 o
  -1  13   7       28.81       34.62      4.64 o
   0  13   7      235.22      232.69     10.33 o
   1  13   7      143.00      146.48      9.33 o
   2  13   7      316.10      324.13     12.52 o
  -9  14   7        0.19        2.88      5.46 o
  -8  14   7       27.52       26.71      7.25 o
  -7  14   7      106.41      119.21     11.77 o
  -6  14   7        0.27        0.12      4.87 o
  -5  14   7      184.19      201.78     14.71 o
  -4  14   7        1.08       15.78     17.98 o
  -3  14   7      335.17      388.88     18.11 o
  -2  14   7        2.22       -0.12      3.23 o
  -1  14   7      105.30       88.33      6.45 o
   0  14   7       71.34       69.81      7.08 o
   1  14   7       25.50       23.41      5.39 o
  -8  15   7        4.12        5.61      6.07 o
  -7  15   7      103.54       91.64     10.75 o
  -6  15   7       46.95       41.31     12.26 o
  -5  15   7       12.22       23.86     10.90 o
  -4  15   7       55.22       51.11      8.37 o
  -3  15   7       30.16       42.74      8.15 o
  -2  15   7      290.71      346.31     16.15 o
  -1  15   7        0.06        3.21      4.10 o
  -7  16   7       33.77       34.71      7.98 o
  -6  16   7      325.67      337.14     18.11 o
  -5  16   7       34.37       54.32     14.06 o
  -4  16   7      207.59      253.03     15.49 o
  -3  16   7       67.35       86.33     10.06 o
   2 -20   8       51.33       67.95      9.16 o
   3 -20   8      197.94      265.99     27.09 o
   4 -20   8      176.59      187.67     22.76 o
   0 -19   8      182.59      173.97     30.06 o
   1 -19   8      130.82      128.52     21.59 o
   2 -19   8       75.41       69.80      9.29 o
   3 -19   8      249.60      260.71     16.55 o
   4 -19   8       79.96       63.02      7.92 o
   5 -19   8        0.08        1.53      4.98 o
   6 -19   8       26.19       12.06     10.41 o
  -2 -18   8      116.83      147.56     15.59 o
  -1 -18   8      143.07      137.08     11.50 o
   0 -18   8      337.08      357.47     16.13 o
   1 -18   8       99.56      109.76     10.07 o
   2 -18   8       33.49       26.27      6.08 o
   3 -18   8       74.01       85.81      9.00 o
   4 -18   8        0.02       -2.32      3.75 o
   5 -18   8       16.05        2.88      4.35 o
   6 -18   8        0.36        2.40      4.33 o
   7 -18   8        3.41        6.38      4.81 o
  -4 -17   8        0.74        0.89      6.74 o
  -3 -17   8       42.62       39.73      9.70 o
  -2 -17   8      231.22      253.10     17.21 o
  -1 -17   8      263.84      253.97     13.30 o
   0 -17   8       19.09       20.64      5.48 o
   1 -17   8       39.32       43.05     10.98 o
   2 -17   8        2.52        4.09      4.06 o
   3 -17   8      156.44      158.18     10.31 o
   4 -17   8       64.79       91.01      8.62 o
   5 -17   8       15.40       10.40      4.60 o
   6 -17   8      241.92      249.45     13.07 o
   7 -17   8        0.19       -1.95      3.78 o
   8 -17   8        5.47        2.89      4.07 o
  -5 -16   8       58.84       58.75      6.53 o
  -4 -16   8       12.81        0.10      6.98 o
  -3 -16   8        0.22       -5.65      5.65 o
  -2 -16   8      186.12      206.70      9.72 o
  -1 -16   8      113.91       95.73      9.05 o
   0 -16   8       92.14      104.15     11.76 o
   1 -16   8      163.51      182.44     10.81 o
   2 -16   8       54.32       61.48      7.16 o
   3 -16   8        0.24        4.09      3.86 o
   4 -16   8       49.41       54.95      6.58 o
   5 -16   8       75.97       56.13      6.57 o
   6 -16   8      644.38      666.71     20.00 o
   7 -16   8       13.29       12.60      4.45 o
   8 -16   8      115.26      122.86      8.70 o
   9 -16   8       99.67       83.26      7.30 o
  -6 -15   8        2.94       -4.16      4.16 o
  -5 -15   8        0.42        7.89      4.54 o
  -4 -15   8      114.60      138.39     12.29 o
  -3 -15   8       68.37       63.98     10.41 o
  -2 -15   8      257.60      249.11     12.73 o
  -1 -15   8       47.28       56.30      9.90 o
   0 -15   8       49.66       49.23      6.54 o
   1 -15   8       68.78       66.00      7.22 o
   2 -15   8      619.29      583.14     18.57 o
   3 -15   8        1.48        1.44      4.19 o
   4 -15   8      198.82      202.26     10.07 o
   5 -15   8      100.27      105.94      8.01 o
   6 -15   8       89.96       85.70      7.11 o
   7 -15   8       82.60       88.43      6.98 o
   8 -15   8      257.84      250.05     10.44 o
   9 -15   8        1.88        1.42      5.97 o
  -6 -14   8      368.69      418.71     14.72 o
  -5 -14   8      131.59      123.97      9.56 o
  -4 -14   8        4.17        3.89      3.89 o
  -3 -14   8      802.58      859.80     22.22 o
  -2 -14   8       68.97       60.30      6.36 o
  -1 -14   8      112.75       94.35      8.31 o
   0 -14   8      327.45      310.00     33.70 o
   1 -14   8      466.02      454.16     15.61 o
   2 -14   8      376.40      346.70     18.84 o
   3 -14   8      126.01      111.73     16.46 o
   4 -14   8       14.24       17.16      4.92 o
   5 -14   8      337.59      303.50     11.46 o
   6 -14   8        7.11       10.39      4.57 o
   7 -14   8      685.36      706.48     18.62 o
   8 -14   8      249.39      236.67     20.36 o
  -7 -13   8        1.09        1.99      4.73 o
  -6 -13   8       28.69       30.31      6.57 o
  -5 -13   8       43.50       45.35      7.15 o
  -4 -13   8       11.16       17.43      4.30 o
  -3 -13   8      753.22      739.46     20.09 o
  -2 -13   8        3.76        1.77      2.84 o
  -1 -13   8        0.24       -2.99      3.25 o
   0 -13   8       27.71       29.30      4.98 o
   1 -13   8       52.61       69.98     15.23 o
   2 -13   8      472.70      440.67     18.26 o
   3 -13   8      291.66      255.83     10.39 o
   4 -13   8      423.73      427.65     13.50 o
   5 -13   8      143.69      137.54      7.27 o
   6 -13   8      307.44      321.63     10.57 o
   7 -13   8       15.25       12.86      7.42 o
   8 -13   8       19.95       25.31      9.26 o
  -8 -12   8      132.82      149.20     15.57 o
  -7 -12   8       76.68      117.72      8.70 o
  -6 -12   8       24.11       12.72      4.46 o
  -5 -12   8        0.14       -1.19      3.60 o
  -4 -12   8      250.01      258.52      9.93 o
  -3 -12   8     1428.30     1354.14     21.05 o
  -2 -12   8     1721.40     1687.27     37.91 o
  -1 -12   8     1349.14     1278.18     30.41 o
   0 -12   8      315.16      293.15     11.54 o
   1 -12   8      376.99      404.01     13.49 o
   2 -12   8      499.55      419.60     14.45 o
   3 -12   8       12.04       13.69      3.33 o
   4 -12   8       75.95       59.40      5.05 o
   5 -12   8       66.61       76.19     12.05 o
   6 -12   8       62.16       45.57      9.48 o
   7 -12   8       75.26       72.50     11.93 o
   8 -12   8        0.04        2.69      6.27 o
  -8 -11   8        6.92        8.02      4.76 o
  -7 -11   8        1.03       -2.38      3.90 o
  -6 -11   8      189.21      171.47      8.94 o
  -5 -11   8       39.68       50.79      5.64 o
  -4 -11   8      774.76      707.60     13.37 o
  -3 -11   8      500.04      496.92     10.22 o
  -2 -11   8      528.84      520.06     13.43 o
  -1 -11   8      267.65      248.59      8.10 o
   0 -11   8      156.59      165.14      8.06 o
   1 -11   8      200.13      156.75     35.74 o
   2 -11   8     1052.94      927.67     41.79 o
   3 -11   8      100.13       87.72     11.02 o
   4 -11   8      406.68      404.89     15.72 o
   5 -11   8       24.33       24.08      4.93 o
   6 -11   8      139.94      118.76      9.93 o
   7 -11   8      367.48      347.37     15.74 o
   8 -11   8      134.75      145.78     16.93 o
   9 -11   8       51.54       54.78     13.28 o
  10 -11   8       97.94       78.25     15.60 o
  -9 -10   8       45.17       44.57     10.32 o
  -8 -10   8        0.00        1.20      3.87 o
  -7 -10   8      178.33      157.82      8.97 o
  -6 -10   8        2.79        5.38      3.66 o
  -5 -10   8      246.62      260.65     24.28 o
  -4 -10   8      704.87      703.96     14.61 o
  -3 -10   8      654.61      566.57     10.91 o
  -2 -10   8     3827.62     3906.02     50.03 o
  -1 -10   8      403.20      364.04      9.46 o
   0 -10   8       19.57       26.36      3.65 o
   1 -10   8       64.21        2.08      1.91 o
   2 -10   8        2.72        2.80      1.62 o
   3 -10   8      129.39       90.60      3.07 o
   4 -10   8      452.17      448.22     10.77 o
   5 -10   8       99.51       98.20      8.25 o
   6 -10   8      711.48      815.96     42.07 o
   7 -10   8        0.08        4.75      4.11 o
   8 -10   8      317.78      301.65     22.27 o
   9 -10   8      285.42      252.26     21.68 o
  10 -10   8      662.45      698.20     39.48 o
  -9  -9   8       22.81       24.56      8.60 o
  -8  -9   8       14.14       12.22      4.27 o
  -7  -9   8     1494.63     1474.34     31.36 o
  -6  -9   8      114.59       99.96      8.82 o
  -5  -9   8       63.39       59.57      6.85 o
  -4  -9   8      143.78      129.88      6.16 o
  -3  -9   8     1153.02     1067.95     16.81 o
  -2  -9   8       15.61       23.82      2.44 o
  -1  -9   8       46.55       41.15      3.06 o
   0  -9   8       91.06      147.24      7.03 o
   1  -9   8      140.45       28.88      3.78 o
   2  -9   8      255.89      262.06      5.18 o
   3  -9   8     2883.87     2866.44     33.54 o
   4  -9   8      257.29      252.69     10.34 o
   5  -9   8       20.30       24.08      4.75 o
   6  -9   8       20.20       15.64      4.46 o
   7  -9   8       76.94       81.90      8.22 o
   8  -9   8       94.09      120.84     15.77 o
   9  -9   8        0.11        2.48      2.57 o
  10  -9   8       32.32       45.61      5.29 o
 -10  -8   8      351.21      368.09     21.66 o
  -9  -8   8        1.49       -6.39      6.39 o
  -8  -8   8       64.98       64.23      7.80 o
  -7  -8   8      177.14      172.86      9.71 o
  -6  -8   8      133.79      140.15      7.73 o
  -5  -8   8      283.83      256.30      9.54 o
  -4  -8   8        1.10        4.19      2.42 o
  -3  -8   8      985.69      946.82     15.06 o
  -2  -8   8     1430.81     1436.06     20.34 o
  -1  -8   8     1858.04     1997.73     28.18 o
   0  -8   8     1102.45      968.99     26.28 o
   1  -8   8      247.20      239.25      5.30 o
   2  -8   8     5038.23     4941.44     56.32 o
   3  -8   8       35.37       24.39      2.54 o
   4  -8   8     3162.57     3243.24     69.57 o
   5  -8   8       37.31       29.34      4.95 o
   6  -8   8      154.19      148.15     19.63 o
   7  -8   8       29.99       30.20      8.85 o
   8  -8   8        0.07       -4.00      5.77 o
   9  -8   8       35.27       26.47      4.65 o
  10  -8   8        4.72       -2.06      5.20 o
 -10  -7   8       20.31       22.64      8.81 o
  -9  -7   8       10.24       11.17      7.10 o
  -8  -7   8        0.06       -1.25      3.00 o
  -7  -7   8        0.34        7.75      3.44 o
  -6  -7   8      278.78      293.36     10.29 o
  -5  -7   8       76.50       85.64      5.35 o
  -4  -7   8     1353.03     1351.89     35.43 o
  -3  -7   8      639.08      547.20     11.49 o
  -2  -7   8      117.93      107.71      3.33 o
  -1  -7   8     5001.74     5330.51     68.66 o
   0  -7   8      126.19      117.89      4.05 o
   1  -7   8      153.87      184.80      4.62 o
   2  -7   8      513.29      581.31      9.55 o
   3  -7   8        6.27        7.54      3.02 o
   4  -7   8      578.71      497.51     16.45 o
   5  -7   8      582.01      639.41     22.36 o
   6  -7   8      293.64      272.06     12.35 o
   7  -7   8      330.78      315.24     21.92 o
   8  -7   8      143.73      134.49      8.69 o
   9  -7   8        2.03        3.03      3.30 o
  10  -7   8       30.00       43.92      5.99 o
 -11  -6   8      117.56      132.25     15.30 o
 -10  -6   8       56.02       65.35     11.14 o
  -9  -6   8       34.75       36.71      8.40 o
  -8  -6   8      606.49      588.85     23.16 o
  -7  -6   8      680.43      639.63     15.40 o
  -6  -6   8      270.56      224.05      7.84 o
  -5  -6   8      593.82      595.89      9.97 o
  -4  -6   8      641.66      696.66     11.69 o
  -3  -6   8       15.86       13.40      2.02 o
  -2  -6   8      515.37      516.66      8.54 o
  -1  -6   8       32.45       50.20      2.85 o
   0  -6   8     2606.83     2785.51     53.04 o
   1  -6   8      491.23      611.14     10.12 o
   2  -6   8      562.85      609.89      9.82 o
   3  -6   8      188.34      158.82      8.46 o
   4  -6   8     1224.69     1242.88     31.08 o
   5  -6   8        0.10        0.29      1.77 o
   6  -6   8       82.44       99.38      4.30 o
   7  -6   8       28.31       23.49      5.04 o
   8  -6   8      535.18      492.34     41.88 o
   9  -6   8       86.57       82.71      7.23 o
  10  -6   8       87.36      100.89     12.26 o
 -10  -5   8       13.66        7.69      7.04 o
  -9  -5   8      105.54      102.75      9.61 o
  -8  -5   8       16.65       26.85      4.24 o
  -7  -5   8       40.48       46.75      5.10 o
  -6  -5   8      156.04      181.77      7.22 o
  -5  -5   8       11.90       22.63      2.35 o
  -4  -5   8     1712.51     1710.06     21.43 o
  -3  -5   8       72.83       89.29      4.06 o
  -2  -5   8      154.90      136.62      3.77 o
  -1  -5   8     1229.46     1191.42     19.79 o
   0  -5   8       64.15       53.08      3.41 o
   1  -5   8      337.25      385.45      7.81 o
   2  -5   8       22.72       17.42      2.81 o
   3  -5   8      399.49      445.90      7.54 o
   4  -5   8      471.45      519.88      8.53 o
   5  -5   8      966.52     1099.11     15.63 o
   6  -5   8      656.02      745.19     14.29 o
   7  -5   8        7.35       -0.41      1.98 o
   8  -5   8       47.06       42.81      6.36 o
   9  -5   8      428.47      466.19     16.36 o
  10  -5   8        0.13       -3.36      3.92 o
 -10  -4   8        1.35       -3.80      3.80 o
  -9  -4   8      596.41      647.55     18.90 o
  -8  -4   8      114.85      102.67      8.47 o
  -7  -4   8      883.77      807.04     15.55 o
  -6  -4   8     1590.91     1621.66     23.38 o
  -5  -4   8      174.92      191.38      4.90 o
  -4  -4   8       72.95       73.72      3.26 o
  -3  -4   8        9.48        4.62      1.29 o
  -2  -4   8       68.38       74.10      3.01 o
  -1  -4   8      227.39      315.39      7.29 o
   0  -4   8       21.04       35.67      2.55 o
   1  -4   8      241.78      193.58      6.19 o
   2  -4   8     1001.28     1035.59     17.27 o
   3  -4   8        6.21        3.52      1.32 o
   4  -4   8        0.07       -0.88      0.88 o
   5  -4   8       81.75       67.84      3.87 o
   6  -4   8       78.51       68.09      4.78 o
   7  -4   8       89.98       79.19      5.00 o
   8  -4   8        0.56        0.16      2.56 o
   9  -4   8        2.65       -1.50      4.53 o
  10  -4   8       35.07       50.32      7.42 o
 -11  -3   8       32.01       34.39      9.79 o
 -10  -3   8      383.78      385.24     21.27 o
  -9  -3   8       14.79        2.97      6.91 o
  -8  -3   8       88.08       90.92      4.65 o
  -7  -3   8      264.56      265.78      7.65 o
  -6  -3   8     1405.02     1368.42     20.20 o
  -5  -3   8       74.19       79.30      4.06 o
  -4  -3   8      356.59      336.35      6.31 o
  -3  -3   8      891.08     1059.32     13.90 o
  -2  -3   8     5792.09     6083.14     66.18 o
  -1  -3   8        4.03        5.11      1.51 o
   0  -3   8    15570.05    16388.85    231.02 o
   1  -3   8     1440.42     1640.36     26.20 o
   2  -3   8      784.13      754.16     13.71 o
   3  -3   8     1141.21     1135.87     19.26 o
   4  -3   8       76.80       87.72      5.26 o
   5  -3   8     1056.87     1045.93     17.09 o
   6  -3   8      545.78      529.12     16.31 o
   7  -3   8      371.68      376.73     16.26 o
   8  -3   8      104.56       93.76      6.17 o
   9  -3   8       33.93       56.87      7.18 o
  10  -3   8       63.05       56.60      8.09 o
 -12  -2   8        0.21       -4.87      6.79 o
 -11  -2   8        0.00       -1.26      5.88 o
 -10  -2   8      492.81      504.95     24.22 o
  -9  -2   8       20.20       22.20      4.98 o
  -8  -2   8     1861.12     1786.04     27.93 o
  -7  -2   8      331.85      326.18      8.68 o
  -6  -2   8       24.62       28.65      2.74 o
  -5  -2   8        4.01        5.17      2.08 o
  -4  -2   8     2050.44     2047.45     24.58 o
  -3  -2   8     1462.65     1308.57     16.51 o
  -2  -2   8        1.10       -0.85      1.05 o
  -1  -2   8     2395.34     2544.99     27.03 o
   0  -2   8        7.75        3.66      1.31 o
   1  -2   8      556.46      587.48     20.64 o
   2  -2   8      953.05      932.26     14.82 o
   3  -2   8       73.20       42.92      3.11 o
   4  -2   8     1017.59      956.25     21.38 o
   5  -2   8      176.50      155.63      6.33 o
   6  -2   8      172.33      178.77      8.65 o
   7  -2   8      277.35      230.34      8.48 o
   8  -2   8       13.76       23.51      4.38 o
   9  -2   8       18.28       15.86      4.15 o
  10  -2   8        5.94       19.80     10.03 o
 -12  -1   8       50.99       50.60     10.92 o
 -11  -1   8        6.80        0.59      6.55 o
 -10  -1   8      466.51      485.53     23.42 o
  -9  -1   8     1119.11     1180.71     39.87 o
  -8  -1   8      346.83      305.06     11.27 o
  -7  -1   8      148.05      165.85      5.11 o
  -6  -1   8      361.99      278.49      6.61 o
  -5  -1   8      156.76      175.38      4.45 o
  -4  -1   8     2600.59     2605.78     30.39 o
  -3  -1   8     5635.54     6332.37     72.10 o
  -2  -1   8     2666.91     2502.51     32.71 o
  -1  -1   8     1848.84     1886.20     22.13 o
   0  -1   8     1216.08     1113.56     18.44 o
   1  -1   8      161.17      171.96      7.00 o
   2  -1   8       19.12        8.99      1.85 o
   3  -1   8       15.37        1.35      1.53 o
   4  -1   8      125.19       58.33      9.88 o
   5  -1   8        0.93       -1.31      2.25 o
   6  -1   8      884.84      876.83     18.79 o
   7  -1   8      401.62      398.52     11.89 o
   8  -1   8      442.40      446.43     13.25 o
   9  -1   8       85.60       76.91      6.72 o
 -12   0   8       49.05       43.95     10.20 o
 -11   0   8       93.27      116.69     13.48 o
 -10   0   8        5.60        4.05      5.81 o
  -9   0   8       46.07       39.01      8.00 o
  -8   0   8      126.80      140.90      6.87 o
  -7   0   8        7.44        7.09      2.76 o
  -6   0   8       15.50       16.75      2.19 o
  -5   0   8      251.37      317.15      6.16 o
  -4   0   8     5078.74     5795.05     63.69 o
  -3   0   8     2761.94     2885.56     33.12 o
  -2   0   8        3.65       10.98      1.50 o
  -1   0   8      589.07      566.61      7.90 o
   0   0   8      108.52       75.71      2.71 o
   1   0   8      505.08      574.84     10.23 o
   2   0   8      134.24      141.20      4.45 o
   3   0   8       23.15       16.94      2.80 o
   4   0   8      958.84      945.99     24.18 o
   5   0   8       32.01       36.20      4.16 o
   6   0   8        1.36        1.42      2.76 o
   7   0   8       36.35       34.29      4.72 o
   8   0   8        0.83        4.99      3.63 o
   9   0   8      149.05      145.51     11.02 o
 -12   1   8       65.23       54.22     10.61 o
 -11   1   8       62.76       43.95      9.44 o
 -10   1   8      231.71      230.64     15.39 o
  -9   1   8      268.74      262.79     15.59 o
  -8   1   8      159.03      142.55      6.95 o
  -7   1   8      270.27      320.57      8.30 o
  -6   1   8      738.58      751.46     12.43 o
  -5   1   8     1403.91     1345.30     17.38 o
  -4   1   8     1850.23     1909.97     23.22 o
  -3   1   8      316.29      347.32      6.36 o
  -2   1   8      586.01      574.07      7.65 o
  -1   1   8      932.58     1002.47     11.49 o
   0   1   8     2072.46     2114.29     23.28 o
   1   1   8     1212.09     1307.88     22.36 o
   2   1   8       30.58       41.73      3.00 o
   3   1   8     1511.59     1494.54     27.44 o
   4   1   8       70.37       73.24      5.38 o
   5   1   8      124.27      121.47      7.15 o
   6   1   8       57.65       53.11      5.42 o
   7   1   8       19.44        8.74      5.11 o
   8   1   8        0.01       -4.81      4.81 o
   9   1   8       87.14       82.23      7.66 o
 -12   2   8        3.14       -3.40      6.94 o
 -11   2   8        4.96        0.15      6.21 o
 -10   2   8      103.03      109.90     12.21 o
  -9   2   8       46.54       48.27      8.00 o
  -8   2   8        2.56       -1.40      3.05 o
  -7   2   8        0.67        1.49      2.48 o
  -6   2   8      190.13      196.43      5.34 o
  -5   2   8       29.99       24.03      1.97 o
  -4   2   8     1613.30     1802.59     22.47 o
  -3   2   8      509.09      525.21      8.01 o
  -2   2   8      528.94      491.93      8.17 o
  -1   2   8      758.82      729.04     11.25 o
   0   2   8      191.73      243.88      5.61 o
   1   2   8     4876.15     5157.24     58.81 o
   2   2   8      219.40      211.23     11.89 o
   3   2   8     1349.32     1385.36     26.24 o
   4   2   8       71.36       81.28      5.98 o
   5   2   8        1.75        2.81      2.95 o
   6   2   8        4.30        3.90      3.23 o
   7   2   8        0.56       -0.73      3.39 o
   8   2   8        0.13        3.11      3.95 o
 -12   3   8      101.91      102.02     12.87 o
 -11   3   8        3.06        8.16      5.93 o
 -10   3   8      377.40      310.03     17.61 o
  -9   3   8        8.03        9.68     10.98 o
  -8   3   8      531.93      535.32     18.82 o
  -7   3   8        6.79        9.74      3.21 o
  -6   3   8      809.48      764.01     12.56 o
  -5   3   8      229.22      204.79      5.54 o
  -4   3   8      102.77      109.48      4.24 o
  -3   3   8      438.14      443.95      7.84 o
  -2   3   8       97.37      135.60      3.87 o
  -1   3   8     3855.11     3971.13     42.13 o
   0   3   8     1263.75     1397.58     16.97 o
   1   3   8      122.85      130.59      4.02 o
   2   3   8       99.90       94.22      4.80 o
   3   3   8      147.22      151.87      8.33 o
   4   3   8      157.69      151.38      7.83 o
   5   3   8      495.45      468.03     13.70 o
   6   3   8      119.83      116.89     11.26 o
   7   3   8      463.90      465.01     14.85 o
   8   3   8       77.08       61.45      6.95 o
 -12   4   8      130.39      135.29     14.89 o
 -11   4   8      250.74      267.54     17.24 o
 -10   4   8      280.54      344.22     18.82 o
  -9   4   8      202.80      191.23     10.79 o
  -8   4   8     1433.10     1363.26     32.51 o
  -7   4   8       25.94       41.27      4.25 o
  -6   4   8      616.07      606.96     10.52 o
  -5   4   8      573.76      551.29     13.01 o
  -4   4   8     1342.07     1221.70     26.92 o
  -3   4   8      119.36      119.08      3.88 o
  -2   4   8       59.34       73.25      3.31 o
  -1   4   8      277.41      246.49      5.37 o
   0   4   8       52.80       34.72      2.40 o
   1   4   8       41.06       48.24      3.01 o
   2   4   8      159.64      145.01      4.36 o
   3   4   8       14.42       16.44      3.01 o
   4   4   8       98.45       95.82      7.08 o
   5   4   8      371.99      384.17     12.68 o
   6   4   8      285.06      264.33     20.26 o
   7   4   8       70.05       75.97      7.40 o
   8   4   8       16.96       24.22      5.53 o
 -12   5   8        0.39       -5.63      5.63 o
 -11   5   8       50.18       36.29      8.51 o
 -10   5   8        0.28       -1.60      5.01 o
  -9   5   8       74.70       69.16      7.42 o
  -8   5   8       24.22       24.39      5.00 o
  -7   5   8       49.33       66.14      5.22 o
  -6   5   8        2.02        2.04      3.08 o
  -5   5   8      761.34      726.37     12.49 o
  -4   5   8      368.06      353.39      8.02 o
  -3   5   8      179.47      200.05      6.04 o
  -2   5   8      797.04      849.64     14.27 o
  -1   5   8        8.40        5.30      1.65 o
   0   5   8        1.17        1.31      1.35 o
   1   5   8      491.51      502.35     12.64 o
   2   5   8       23.68       19.62      2.41 o
   3   5   8      656.64      672.09     14.00 o
   4   5   8        5.96        0.28      3.08 o
   5   5   8      227.56      187.48      9.81 o
   6   5   8        6.03       -0.37      5.39 o
   7   5   8        6.66        5.12      4.21 o
 -12   6   8       37.56       37.87      9.22 o
 -11   6   8       24.44       17.09      7.25 o
 -10   6   8        9.81        7.71      4.49 o
  -9   6   8        9.21        3.01      3.96 o
  -8   6   8       23.90       20.17      7.57 o
  -7   6   8      190.47      182.54     10.01 o
  -6   6   8     1166.91     1223.68     23.47 o
  -5   6   8        0.83        2.10      2.02 o
  -4   6   8      102.81      112.17      4.81 o
  -3   6   8      467.56      504.16     11.29 o
  -2   6   8        7.80       16.88      2.87 o
  -1   6   8       56.32       46.41      2.94 o
   0   6   8      159.90      151.08      6.44 o
   1   6   8      232.62      217.62      6.00 o
   2   6   8       71.37       75.03      4.38 o
   3   6   8       26.23       21.20      3.44 o
   4   6   8       85.91      104.44      6.24 o
   5   6   8       34.68       36.15      5.52 o
   6   6   8        2.22       -1.21      4.05 o
   7   6   8       20.25       21.52      6.36 o
 -12   7   8        2.47       -2.06      6.29 o
 -11   7   8      126.49      174.35     16.20 o
 -10   7   8      103.64       99.75      9.53 o
  -9   7   8       57.91       51.28      7.06 o
  -8   7   8      215.02      243.28     13.74 o
  -7   7   8      344.03      392.37     15.24 o
  -6   7   8        2.04        4.64      4.18 o
  -5   7   8        6.07        5.59      2.01 o
  -4   7   8      256.11      276.32      6.76 o
  -3   7   8       33.10       45.52      3.39 o
  -2   7   8       65.61       56.99      3.70 o
  -1   7   8      596.01      497.46     12.11 o
   0   7   8        4.98        4.86      2.07 o
   1   7   8      316.73      301.75      7.32 o
   2   7   8      175.10      170.35      5.89 o
   3   7   8      124.04      113.12      4.73 o
   4   7   8      275.52      312.91      9.77 o
   5   7   8       11.03        5.98      4.27 o
   6   7   8        7.90       -0.86     12.25 o
 -12   8   8       52.11       41.25     10.01 o
 -11   8   8       43.44       24.55      8.24 o
 -10   8   8      586.13      596.52     20.86 o
  -9   8   8       48.87       42.82      8.23 o
  -8   8   8        6.29        8.89      4.54 o
  -7   8   8      150.37      122.64      9.80 o
  -6   8   8        4.03        5.08      3.29 o
  -5   8   8      382.12      370.53      7.56 o
  -4   8   8       19.80       17.88      2.56 o
  -3   8   8      160.00      185.95      5.76 o
  -2   8   8     1170.50     1141.23     17.30 o
  -1   8   8       27.05       13.59      3.73 o
   0   8   8       24.51       26.17      3.80 o
   1   8   8        3.50        3.13      2.39 o
   2   8   8      534.64      563.38     12.13 o
   3   8   8       15.94        9.71      2.76 o
   4   8   8      105.94       78.61      8.66 o
   5   8   8       26.03       26.93      6.43 o
   6   8   8      167.30      201.77     21.31 o
 -11   9   8      215.45      214.93     13.37 o
 -10   9   8      203.62      225.54     13.60 o
  -9   9   8        0.16        0.47      4.38 o
  -8   9   8      185.68      194.61     11.99 o
  -7   9   8        4.57       -0.78      3.74 o
  -6   9   8       90.77       96.55      6.32 o
  -5   9   8      260.25      234.82      8.26 o
  -4   9   8       61.94       54.61      4.60 o
  -3   9   8       70.87       69.47      4.51 o
  -2   9   8      133.51      125.74     13.99 o
  -1   9   8        2.68        4.07      4.15 o
   0   9   8        4.45        2.06      2.78 o
   1   9   8       20.23       25.95      4.55 o
   2   9   8      279.04      281.68     13.05 o
   3   9   8       55.76       49.84      8.14 o
   4   9   8       15.63       13.36      6.51 o
   5   9   8       52.94       70.20     11.18 o
 -11  10   8       35.17       28.34      6.89 o
 -10  10   8        9.56       14.24      5.89 o
  -9  10   8      159.94      157.79     12.20 o
  -8  10   8        1.71        5.69      4.54 o
  -7  10   8       71.64       90.98      9.36 o
  -6  10   8       44.80       53.72     16.92 o
  -5  10   8       43.44       41.27      5.19 o
  -4  10   8      900.02      916.22     16.14 o
  -3  10   8      227.76      238.05      7.42 o
  -2  10   8       19.19       19.35      3.46 o
  -1  10   8      470.96      481.55     12.57 o
   0  10   8      251.81      252.66      8.86 o
   1  10   8       21.67       11.30      4.18 o
   2  10   8       82.17       91.27     18.91 o
   3  10   8      103.08      118.62      7.55 o
   4  10   8       16.30       12.01      6.63 o
 -11  11   8        0.28       -1.77      4.97 o
 -10  11   8       51.72       50.31      8.36 o
  -9  11   8        0.05       -4.37      4.37 o
  -8  11   8       33.64       43.39     11.08 o
  -7  11   8       22.91       30.70      9.53 o
  -6  11   8       34.34       25.16      8.05 o
  -5  11   8      288.21      284.45     11.11 o
  -4  11   8     1005.08     1032.28     17.70 o
  -3  11   8        4.66       13.48      3.38 o
  -2  11   8       17.68       18.57      4.52 o
  -1  11   8        0.02        1.06      3.61 o
   0  11   8       90.91       67.26      5.63 o
   1  11   8      390.89      408.86     13.56 o
   2  11   8       79.74       79.52      6.94 o
   3  11   8        1.91        3.47      3.78 o
 -10  12   8       34.74       31.90      7.59 o
  -9  12   8      246.94      228.19     15.73 o
  -8  12   8       46.46       48.94      8.17 o
  -7  12   8      105.14      103.89     12.07 o
  -6  12   8       22.90       23.18      6.17 o
  -5  12   8       12.44       10.97      4.46 o
  -4  12   8      150.05      148.01     10.27 o
  -3  12   8      157.10      153.23     10.25 o
  -2  12   8        0.75       -1.15      4.00 o
  -1  12   8       70.94       75.29      6.02 o
   0  12   8       29.16       29.78      5.12 o
   1  12   8      114.86      128.98      8.72 o
   2  12   8       49.05       52.30      7.71 o
 -10  13   8       78.67       83.26     11.29 o
  -9  13   8      146.46      156.53     13.67 o
  -8  13   8        0.01       -5.03      5.03 o
  -7  13   8       20.51       38.25      8.34 o
  -6  13   8      166.80      153.27     18.34 o
  -5  13   8        2.67        2.86      4.15 o
  -4  13   8      381.53      384.66     16.67 o
  -3  13   8        6.57       -1.64      3.96 o
  -2  13   8      119.23      103.77      6.59 o
  -1  13   8        0.21       -2.75      3.26 o
   0  13   8      105.47       95.94     12.07 o
   1  13   8        0.13       -1.09      4.11 o
  -9  14   8      365.34      363.89     18.69 o
  -8  14   8       61.10       70.57     13.91 o
  -7  14   8        0.44       -1.37      5.16 o
  -6  14   8        9.74       10.10      5.87 o
  -5  14   8        1.37       -4.84      4.84 o
  -4  14   8        0.34        8.22      5.66 o
  -3  14   8        0.01       -4.85      5.96 o
  -2  14   8       95.34       80.47      6.16 o
  -1  14   8        0.57       -3.88      3.88 o
   0  14   8       22.86       21.07      5.20 o
  -8  15   8        1.30       -0.61      5.55 o
  -7  15   8       91.95       94.51     11.47 o
  -6  15   8      122.99       96.70     17.72 o
  -5  15   8      347.05      401.74     18.20 o
  -4  15   8       49.84       41.02      8.16 o
  -3  15   8       24.17       27.46      7.17 o
  -2  15   8       35.53       35.93      7.58 o
   2 -20   9      168.89      176.54     21.72 o
   3 -20   9      126.41      124.87     18.62 o
   4 -20   9      386.31      466.46     32.21 o
  -1 -19   9        2.97        2.46      5.14 o
   0 -19   9        0.84       -3.10      6.45 o
   1 -19   9       33.19       20.61      6.18 o
   2 -19   9       78.64       80.12     10.78 o
   3 -19   9       88.33       63.53     14.86 o
   4 -19   9        0.01       -1.88      5.66 o
   5 -19   9      305.20      307.81     14.49 o
   6 -19   9       39.01       39.83     12.71 o
  -1 -18   9       91.41       75.56      9.20 o
   0 -18   9       21.10       21.35      5.87 o
   1 -18   9       73.01      109.16     10.06 o
   2 -18   9       86.90       78.45      8.42 o
   3 -18   9       80.42       76.85     10.92 o
   4 -18   9      593.03      618.38     22.88 o
   5 -18   9       48.89       47.55      6.99 o
   6 -18   9       32.56       41.83     10.12 o
   7 -18   9      398.43      393.52     15.59 o
  -4 -17   9        0.75       -6.47      6.47 o
  -3 -17   9      271.23      303.51     19.46 o
  -2 -17   9      178.20      168.76     12.46 o
  -1 -17   9       16.25       15.20      6.25 o
   0 -17   9       43.51       45.73      7.01 o
   1 -17   9       21.81       24.31      5.67 o
   2 -17   9        2.94        3.01      3.99 o
   3 -17   9      143.24      133.21     17.81 o
   4 -17   9      753.80      731.43     27.52 o
   5 -17   9        7.28        3.07      3.80 o
   6 -17   9       19.88       19.35      4.94 o
   7 -17   9        2.06        1.29      4.04 o
   8 -17   9       15.20       23.75      6.69 o
  -5 -16   9        0.12        7.25      7.25 o
  -4 -16   9      554.89      644.50     28.77 o
  -3 -16   9        0.03       -5.75      6.23 o
  -2 -16   9      121.51      116.73     10.16 o
  -1 -16   9      116.24      122.76     10.03 o
   0 -16   9      105.29      103.28      9.14 o
   1 -16   9      138.13      148.72     12.36 o
   2 -16   9        7.72        3.91      3.88 o
   3 -16   9      604.12      606.40     19.36 o
   4 -16   9       28.75       29.01      5.36 o
   5 -16   9        2.10        3.39      3.73 o
   6 -16   9      234.69      235.77     22.60 o
   7 -16   9        0.05       -1.28      3.51 o
   8 -16   9       22.35       20.36      4.28 o
  -6 -15   9      151.75      156.05      9.89 o
  -5 -15   9        2.96       -1.74      4.10 o
  -4 -15   9       28.18       52.05     10.10 o
  -3 -15   9       20.34       20.42      7.65 o
  -2 -15   9       68.62       69.21     10.17 o
  -1 -15   9      152.38      163.87     11.18 o
   0 -15   9       24.85       24.21      5.14 o
   1 -15   9       13.92       15.56      7.41 o
   2 -15   9      881.98      846.40     23.65 o
   3 -15   9      754.82      663.18     19.68 o
   4 -15   9     1114.28     1161.46     28.86 o
   5 -15   9       28.29       27.61      4.79 o
   6 -15   9       27.24       34.24      4.95 o
   7 -15   9       48.76       49.14      5.41 o
   8 -15   9        2.68       -0.49      3.22 o
  -6 -14   9        0.09        7.91      4.74 o
  -5 -14   9       30.13       33.65      5.49 o
  -4 -14   9      170.50      180.53      8.73 o
  -3 -14   9       81.35      104.81      7.25 o
  -2 -14   9       13.58       19.24      3.95 o
  -1 -14   9      159.52      161.33      9.98 o
   0 -14   9       86.21       83.44      8.13 o
   1 -14   9      332.45      301.19     23.90 o
   2 -14   9      176.31      149.70      8.91 o
   3 -14   9      154.51      132.37      8.09 o
   4 -14   9       31.39       26.04      4.45 o
   5 -14   9       18.07       19.66      4.13 o
   6 -14   9      140.22      136.96      7.44 o
   7 -14   9        0.03        0.29      3.54 o
   8 -14   9      265.97      276.00     21.78 o
  -7 -13   9      698.90      682.99     19.55 o
  -6 -13   9       28.01       24.11      6.78 o
  -5 -13   9      241.87      246.80     10.44 o
  -4 -13   9       42.26       42.66      5.06 o
  -3 -13   9      164.76      170.91      7.12 o
  -2 -13   9      142.59      157.63     11.06 o
  -1 -13   9     2619.05     2575.35     54.26 o
   0 -13   9      380.95      357.02     13.41 o
   1 -13   9        8.42        7.39      4.17 o
   2 -13   9       41.78       21.97      5.58 o
   3 -13   9        5.69        3.09      2.89 o
   4 -13   9      234.19      216.14     17.11 o
   5 -13   9      552.48      559.69     21.30 o
   6 -13   9       33.01       32.66      9.94 o
   7 -13   9        3.52       -0.97      6.15 o
   8 -13   9      240.64      309.74     22.29 o
  -8 -12   9      445.22      457.69     15.32 o
  -7 -12   9      166.44      169.05     21.37 o
  -6 -12   9       39.81       39.12      8.14 o
  -5 -12   9       44.83       42.17      5.47 o
  -4 -12   9       38.25       53.34      5.47 o
  -3 -12   9       34.52       22.53      3.03 o
  -2 -12   9      494.13      505.14     13.06 o
  -1 -12   9       21.89       29.90      7.76 o
   0 -12   9       13.83       17.64      4.12 o
   1 -12   9        0.57       -1.21      2.70 o
   2 -12   9      436.23      398.30     12.98 o
   3 -12   9      249.57      237.73     16.43 o
   4 -12   9       50.68       43.46      4.45 o
   5 -12   9       88.16       84.32      5.02 o
   6 -12   9      170.78      141.40     15.80 o
   7 -12   9       18.28       27.06      8.78 o
  -8 -11   9       54.11       42.20      6.16 o
  -7 -11   9      280.69      258.43     11.07 o
  -6 -11   9        0.21        0.16      3.64 o
  -5 -11   9       79.36       86.40     11.44 o
  -4 -11   9      152.98      154.73      7.00 o
  -3 -11   9      347.96      368.10      9.94 o
  -2 -11   9        2.61       -1.96      2.34 o
  -1 -11   9     3007.28     3011.44     60.34 o
   0 -11   9      104.78      125.31      9.41 o
   1 -11   9     1234.28     1309.79     29.58 o
   2 -11   9     1699.09     1751.85     36.90 o
   3 -11   9      575.48      630.78     16.32 o
   4 -11   9       62.46       57.78      3.16 o
   5 -11   9      240.06      241.41     11.96 o
   6 -11   9        4.64        1.19      3.82 o
   7 -11   9        2.75        1.75      4.17 o
   9 -11   9        0.55        4.54      8.18 o
  10 -11   9       11.07       16.93      3.66 o
  -9 -10   9       24.30       17.96      4.72 o
  -8 -10   9        2.64        6.92      4.26 o
  -7 -10   9       88.76      104.18      7.87 o
  -6 -10   9      116.42      125.23      8.86 o
  -5 -10   9      123.72      114.92      7.57 o
  -4 -10   9      628.40      580.13     12.86 o
  -3 -10   9      200.02      207.25      8.11 o
  -2 -10   9        9.17        9.41      2.60 o
  -1 -10   9      345.25      324.32      7.88 o
   0 -10   9        6.56        9.55      2.42 o
   1 -10   9       33.51       18.10     19.04 o
   2 -10   9       99.18       67.02      4.34 o
   3 -10   9      261.97      237.04      5.85 o
   4 -10   9     2174.92     2150.55     29.77 o
   5 -10   9      530.25      540.97     18.57 o
   6 -10   9       86.29       80.01      8.21 o
   7 -10   9      300.13      312.93     37.82 o
   8 -10   9       99.70       79.71     13.80 o
   9 -10   9       77.39       77.21     14.83 o
  10 -10   9        4.02        9.89      3.79 o
  -9  -9   9        2.12       -1.39      8.36 o
  -8  -9   9       36.63       33.08      6.57 o
  -7  -9   9      366.35      370.93     12.62 o
  -6  -9   9       18.15       12.16      3.97 o
  -5  -9   9        2.39       -1.67      2.96 o
  -4  -9   9       17.06       25.41      3.41 o
  -3  -9   9     1346.23     1342.67     22.34 o
  -2  -9   9      742.07      702.51     10.73 o
  -1  -9   9       26.71       20.40      2.55 o
   0  -9   9        6.08        2.64      1.97 o
   2  -9   9        6.01        5.66      1.56 o
   3  -9   9       44.70       43.80      2.36 o
   4  -9   9      158.76      152.96      5.99 o
   5  -9   9      254.43      205.62     12.82 o
   6  -9   9        0.18        3.68      4.47 o
   7  -9   9       45.94       45.83     10.40 o
   8  -9   9      813.13      902.04     42.53 o
   9  -9   9        5.88        6.46      3.12 o
  10  -9   9       21.75       20.37      4.50 o
 -10  -8   9      185.56      233.16     17.49 o
  -9  -8   9        0.36       -3.24      3.24 o
  -8  -8   9        0.87        9.49      4.05 o
  -7  -8   9      704.77      702.12     18.18 o
  -6  -8   9      141.75      152.05      7.72 o
  -5  -8   9      612.26      623.83     17.74 o
  -4  -8   9       19.67       26.58      3.31 o
  -3  -8   9     2412.82     2427.52     46.12 o
  -2  -8   9      199.08      193.44      5.26 o
  -1  -8   9       73.16       87.58      6.06 o
   0  -8   9     3002.48     3041.13     94.28 o
   1  -8   9      489.03      519.25     28.19 o
   2  -8   9      242.08      207.51      5.07 o
   3  -8   9        3.97        3.16      1.34 o
   4  -8   9        5.63        1.99      3.27 o
   5  -8   9       25.45       28.46      5.40 o
   6  -8   9      203.95      195.70     11.07 o
   7  -8   9       82.66       75.75     12.82 o
   8  -8   9        1.45        2.72      2.84 o
   9  -8   9      331.94      340.38     12.21 o
  10  -8   9      182.99      215.16     21.10 o
 -10  -7   9        5.06        1.14      7.29 o
  -9  -7   9        1.74       -3.00      3.00 o
  -8  -7   9      163.21      165.30      8.38 o
  -7  -7   9      131.46      104.13      7.15 o
  -6  -7   9      133.62      115.95      7.26 o
  -5  -7   9      156.86      131.97      5.45 o
  -4  -7   9      241.43      220.94     13.38 o
  -3  -7   9       36.86       34.36      3.17 o
  -2  -7   9      187.47      203.74      5.16 o
  -1  -7   9      415.17      409.50     12.18 o
   0  -7   9     3209.28     3212.43     79.93 o
   1  -7   9      206.86      207.69      5.20 o
   2  -7   9       78.73       75.78      5.22 o
   3  -7   9      279.48      323.05      6.16 o
   4  -7   9     1299.13     1289.25     59.98 o
   5  -7   9     1242.57     1188.34     36.29 o
   6  -7   9       28.92       15.73      4.97 o
   7  -7   9      248.35      263.13      9.07 o
   8  -7   9       35.07       38.76      5.71 o
   9  -7   9       37.61       45.29     10.26 o
  10  -7   9        0.01       -0.08      3.95 o
 -11  -6   9      123.04      161.05     16.30 o
 -10  -6   9       13.29       12.37      7.78 o
  -9  -6   9      113.82      128.83      9.02 o
  -8  -6   9        3.01        8.37      3.58 o
  -7  -6   9      244.84      262.58     11.86 o
  -6  -6   9      742.86      666.33     12.40 o
  -5  -6   9     3123.18     3333.72     39.24 o
  -4  -6   9     2782.80     2789.06     37.53 o
  -3  -6   9      607.29      535.39      9.35 o
  -2  -6   9       59.85       41.35      2.31 o
  -1  -6   9      163.39      146.08      5.04 o
   0  -6   9     2102.87     2203.77     37.25 o
   1  -6   9      219.93      175.22      5.81 o
   2  -6   9      635.81      636.48     10.64 o
   3  -6   9     2184.03     2199.12     30.03 o
   4  -6   9      641.57      612.80     10.22 o
   5  -6   9      835.75      863.16     13.52 o
   6  -6   9      254.71      258.34      6.10 o
   7  -6   9       18.36       11.81      2.39 o
   8  -6   9       33.57       26.16      4.59 o
   9  -6   9       11.47       17.95      7.48 o
  10  -6   9       28.72       27.55     16.06 o
 -11  -5   9        2.77       -6.63      6.63 o
 -10  -5   9       23.88       23.19      8.32 o
  -9  -5   9      216.83      279.65     16.73 o
  -8  -5   9        7.50        2.67      2.62 o
  -7  -5   9      130.29      140.99      6.36 o
  -6  -5   9     3611.33     3476.54     45.81 o
  -5  -5   9       65.49       60.34      3.35 o
  -4  -5   9      168.30      133.26      6.51 o
  -3  -5   9        0.51        1.95      1.75 o
  -2  -5   9       73.62      101.73      3.73 o
  -1  -5   9      441.93      449.39      9.60 o
   0  -5   9      857.63     1003.20     17.63 o
   1  -5   9      823.75      857.22     15.24 o
   2  -5   9      103.10       99.49      3.84 o
   3  -5   9      195.63      192.40      6.71 o
   4  -5   9       25.76       15.49      2.01 o
   5  -5   9      959.53      982.47     23.99 o
   6  -5   9      256.61      293.13      8.10 o
   7  -5   9      122.14       94.79      9.02 o
   8  -5   9       89.56       92.46      5.58 o
   9  -5   9      249.04      282.47     12.77 o
  10  -5   9        2.36        9.35      5.02 o
 -10  -4   9       29.83       23.38      5.77 o
  -9  -4   9       59.91       50.01      6.47 o
  -8  -4   9       43.65       48.25      8.02 o
  -7  -4   9       28.10       28.36      3.56 o
  -6  -4   9      723.77      752.31     13.23 o
  -5  -4   9      110.00      104.80      5.22 o
  -4  -4   9     1243.34     1274.27     16.79 o
  -3  -4   9        1.51        0.96      1.85 o
  -2  -4   9        0.63        5.57      1.28 o
  -1  -4   9     2828.13     3219.21     48.34 o
   0  -4   9      243.87      263.44      6.83 o
   1  -4   9     1431.45     1496.33     24.46 o
   2  -4   9      877.46      945.00     16.61 o
   3  -4   9        0.43        0.32      1.45 o
   4  -4   9        0.64       -1.08      1.97 o
   5  -4   9        8.18        8.40      2.18 o
   6  -4   9        5.24        1.99      2.27 o
   7  -4   9      368.68      363.55     10.14 o
   8  -4   9       80.58       78.44      7.75 o
   9  -4   9      283.88      335.21     17.58 o
  10  -4   9       54.48       19.36     11.75 o
 -11  -3   9        0.29       -6.06      6.22 o
 -10  -3   9       49.89       53.74      7.02 o
  -9  -3   9      978.93     1034.86     25.59 o
  -8  -3   9      527.19      557.71     12.08 o
  -7  -3   9       36.51       37.91      3.33 o
  -6  -3   9      767.62      784.41     15.86 o
  -5  -3   9      230.24      240.31      5.59 o
  -4  -3   9        0.12       10.37      2.01 o
  -3  -3   9      969.83      820.69     16.66 o
  -2  -3   9       14.35        7.26      1.37 o
  -1  -3   9     1037.35     1271.04     13.18 o
   0  -3   9       46.20       54.87      3.50 o
   1  -3   9      127.50      126.42      6.31 o
   2  -3   9      451.01      445.79      8.80 o
   3  -3   9       43.20       26.90      3.03 o
   4  -3   9        2.39       20.38      2.95 o
   5  -3   9       27.54       30.70      3.38 o
   6  -3   9       32.73       42.13      4.07 o
   7  -3   9      420.24      410.46     11.49 o
   8  -3   9       81.01       71.92      5.75 o
   9  -3   9        0.25        1.28      3.23 o
 -12  -2   9      182.02      196.98     18.75 o
 -11  -2   9       17.24       13.49      7.72 o
 -10  -2   9        3.98       16.53      7.15 o
  -9  -2   9        1.28       -3.26      3.26 o
  -8  -2   9       25.17       10.35      2.48 o
  -7  -2   9      485.14      511.01     10.14 o
  -6  -2   9       36.99       44.59      3.35 o
  -5  -2   9       70.24       59.44      3.66 o
  -4  -2   9      731.67      723.24     10.78 o
  -3  -2   9      670.21      726.19     10.57 o
  -2  -2   9      219.54      294.64      5.27 o
  -1  -2   9       15.29       14.95      1.41 o
   0  -2   9        0.75        7.44      1.56 o
   1  -2   9     2926.79     3149.13     42.81 o
   2  -2   9      873.44      911.63     18.40 o
   4  -2   9       27.09       40.80      3.86 o
   5  -2   9      530.49      487.56     14.87 o
   6  -2   9        3.01        6.41      2.73 o
   7  -2   9      689.93      645.76     15.70 o
   8  -2   9       44.74       40.66      5.00 o
   9  -2   9       36.44       40.80      5.23 o
 -11  -1   9       56.78       79.28     11.88 o
 -10  -1   9      110.64      103.10     12.20 o
  -9  -1   9       33.07       16.83      4.72 o
  -8  -1   9      351.32      361.69      8.51 o
  -7  -1   9      513.18      616.42     11.33 o
  -6  -1   9      564.99      610.31     11.12 o
  -5  -1   9      169.07      188.96      5.64 o
  -4  -1   9        2.09        3.16      1.44 o
  -3  -1   9     3270.05     3534.07     40.15 o
  -2  -1   9      466.01      421.64      7.62 o
  -1  -1   9      436.80      481.65      7.46 o
   0  -1   9      118.31      119.41      8.36 o
   1  -1   9       97.81      103.01      5.00 o
   2  -1   9      448.54      372.04     19.64 o
   3  -1   9       16.86       14.99     15.81 o
   4  -1   9      854.86      815.97     17.39 o
   5  -1   9       37.29       36.05      6.30 o
   6  -1   9      167.98      175.79      8.04 o
   7  -1   9      198.23      159.98      7.85 o
   8  -1   9       20.80       23.79      5.58 o
   9  -1   9       46.19       38.55      6.57 o
 -12   0   9       27.94       25.53      9.23 o
 -11   0   9        1.62        6.84      6.53 o
 -10   0   9      280.88      279.83     17.43 o
  -9   0   9      707.08      670.51     18.68 o
  -8   0   9      330.19      325.42      9.87 o
  -7   0   9      251.63      267.26      6.70 o
  -6   0   9      939.81      932.01     15.05 o
  -5   0   9      762.68      751.73     12.94 o
  -4   0   9      554.65      506.17      8.44 o
  -3   0   9      673.43      643.54      9.83 o
  -2   0   9     1548.11     1522.95     19.99 o
  -1   0   9       98.73      111.94      3.19 o
   0   0   9      721.18      754.85      8.18 o
   1   0   9      223.99      205.04      5.79 o
   2   0   9     1578.28     1557.94     23.30 o
   3   0   9      582.07      612.10     14.31 o
   4   0   9      258.38      263.41     11.26 o
   5   0   9      340.84      349.14     10.92 o
   6   0   9        7.95       11.40      3.76 o
   7   0   9      105.97      123.28      8.20 o
   8   0   9      220.10      266.16     12.11 o
   9   0   9       92.37       97.70     10.49 o
 -12   1   9       72.44       66.93     11.56 o
 -11   1   9       40.19       19.74      7.73 o
 -10   1   9      170.91      184.61     14.40 o
  -9   1   9       93.53       85.75     10.42 o
  -8   1   9       95.19      112.93      7.58 o
  -7   1   9       73.04       71.15      3.73 o
  -6   1   9      750.15      741.74     12.69 o
  -5   1   9        6.41        0.95      1.33 o
  -4   1   9      248.46      250.90      5.57 o
  -3   1   9     1507.06     1481.64     16.37 o
  -2   1   9     1195.74     1123.32     13.00 o
  -1   1   9      129.23      107.97      3.49 o
   0   1   9       14.03       23.19      2.00 o
   1   1   9      682.98      628.24     11.70 o
   2   1   9      355.44      357.36      8.26 o
   3   1   9       13.71       11.79      3.43 o
   4   1   9        4.31        2.80      2.75 o
   5   1   9        0.98        2.20      2.97 o
   6   1   9       26.89       22.39      4.45 o
   7   1   9      171.16      161.25      9.34 o
   8   1   9       45.62       51.74      6.27 o
 -12   2   9        1.46       -5.47      5.47 o
 -11   2   9        0.89        8.56      6.61 o
 -10   2   9      821.57      783.02     30.85 o
  -9   2   9       50.59       47.50      6.16 o
  -8   2   9       69.97       50.35      5.51 o
  -7   2   9       73.06       65.62      5.44 o
  -6   2   9      163.71      164.42      5.27 o
  -5   2   9      404.37      473.19      7.60 o
  -4   2   9      648.45      674.54      9.59 o
  -3   2   9     1291.08     1341.11     17.77 o
  -2   2   9      427.22      435.45      7.28 o
  -1   2   9       52.81       69.21      3.08 o
   0   2   9       26.13       13.54      2.55 o
   1   2   9      468.25      441.61      7.64 o
   2   2   9       58.40       53.44      3.99 o
   3   2   9     1052.66     1057.67     21.91 o
   4   2   9       38.45       50.92      5.18 o
   5   2   9       14.64       24.97      4.37 o
   6   2   9      212.49      203.57      9.51 o
   7   2   9       56.60       53.80      6.14 o
   8   2   9        3.84        7.77      4.46 o
 -12   3   9       80.55       92.65     12.73 o
 -11   3   9      131.59      150.38     14.91 o
 -10   3   9       12.59       17.78      6.69 o
  -9   3   9       19.27       16.81      8.89 o
  -8   3   9       20.43       22.04      4.30 o
  -7   3   9      281.26      286.14      9.34 o
  -6   3   9       93.44       82.59      4.04 o
  -5   3   9       75.69       75.57      4.07 o
  -4   3   9     1184.56     1282.83     19.81 o
  -3   3   9      275.97      350.85     14.66 o
  -2   3   9      178.17      162.43      4.44 o
  -1   3   9      178.80      138.88      5.21 o
   0   3   9      198.59      197.90      5.20 o
   1   3   9     1113.73     1140.07     16.03 o
   2   3   9     1057.61     1033.33     17.93 o
   3   3   9     1347.03     1341.49     33.13 o
   4   3   9        7.70        3.61      3.16 o
   5   3   9      124.66      117.90      7.91 o
   6   3   9      726.86      813.98     20.39 o
   7   3   9        1.25        0.99      4.06 o
   8   3   9      155.73      149.37     10.03 o
 -12   4   9        6.75       15.78      7.67 o
 -11   4   9        4.29        7.84      6.86 o
 -10   4   9       16.76       15.39      6.76 o
  -9   4   9      346.02      320.59     13.50 o
  -8   4   9      127.55      117.18      9.03 o
  -7   4   9       10.03        6.96      3.02 o
  -6   4   9      197.12      208.09      5.84 o
  -5   4   9     1734.19     1751.04     25.31 o
  -4   4   9       26.26       25.96      3.11 o
  -3   4   9      330.16      368.61      8.89 o
  -2   4   9      179.12      168.93      4.71 o
  -1   4   9      226.86      273.50      6.63 o
   0   4   9      266.94      228.55      5.82 o
   1   4   9      749.01      775.65     12.33 o
   2   4   9       59.26       49.74      3.26 o
   3   4   9        7.28       14.31      3.05 o
   4   4   9        6.67        2.05      3.68 o
   5   4   9        6.40        4.93      3.70 o
   6   4   9        5.00        1.65      3.78 o
   7   4   9      126.32      155.83     10.18 o
 -12   5   9       14.49       16.78      7.60 o
 -11   5   9        0.42       -5.25      5.90 o
 -10   5   9      400.01      400.02     16.04 o
  -9   5   9        8.72       11.50      4.63 o
  -8   5   9      473.46      502.61     17.39 o
  -7   5   9     1168.32     1159.44     22.86 o
  -6   5   9     2307.39     2291.81     31.70 o
  -5   5   9     2001.85     2060.40     29.14 o
  -4   5   9        1.87        1.67      1.53 o
  -3   5   9     1996.34     1957.86     26.26 o
  -2   5   9       20.63       31.52      3.28 o
  -1   5   9      618.93      607.64     12.34 o
   0   5   9      109.87       88.86      4.27 o
   1   5   9      450.89      434.43      8.63 o
   2   5   9        3.22        2.11      1.83 o
   3   5   9      168.81      186.15      8.95 o
   4   5   9      303.61      280.23     11.12 o
   5   5   9        0.54        2.70      4.43 o
   6   5   9       14.04       17.17      4.81 o
   7   5   9       16.08       11.12      5.02 o
 -12   6   9       17.35       21.68      8.76 o
 -11   6   9       96.36       88.98     12.18 o
 -10   6   9       25.81       33.71      6.56 o
  -9   6   9       57.80       50.69      6.86 o
  -8   6   9       34.77       23.51      5.37 o
  -7   6   9       61.58       47.45      4.95 o
  -6   6   9      633.37      671.89     17.63 o
  -5   6   9     1100.00     1100.84     16.52 o
  -4   6   9       12.74       12.99      2.43 o
  -3   6   9     1026.00      987.48     15.37 o
  -2   6   9      294.43      252.56      6.35 o
  -1   6   9        5.46        2.02      1.95 o
   0   6   9       71.65       59.27      3.76 o
   1   6   9        2.54        3.70      2.14 o
   2   6   9      196.87      205.93      5.95 o
   3   6   9      477.96      457.42     12.04 o
   4   6   9       29.14       35.44      4.88 o
   5   6   9      231.62      289.33     16.09 o
   6   6   9       17.38       24.46      6.33 o
 -12   7   9       56.36       49.06     10.87 o
 -11   7   9      148.91      132.77     14.67 o
 -10   7   9       42.04       23.10     10.61 o
  -9   7   9      708.18      693.13     22.45 o
  -8   7   9        4.77        2.40      4.07 o
  -7   7   9        1.02       -1.46      3.41 o
  -6   7   9        3.83        1.21      3.07 o
  -5   7   9       36.53       36.55      3.07 o
  -4   7   9      680.14      709.53     12.34 o
  -3   7   9      690.24      730.55     13.43 o
  -2   7   9      791.88      864.90     14.94 o
  -1   7   9      471.74      478.07     10.75 o
   0   7   9        1.91        2.70      2.03 o
   1   7   9      226.20      223.75      6.41 o
   2   7   9       52.96       46.34      4.04 o
   3   7   9      271.16      310.80      9.85 o
   4   7   9       24.87       25.10      4.32 o
   5   7   9        7.68       -0.82      5.59 o
   6   7   9       23.67       18.72      7.06 o
 -12   8   9       11.03        0.14      6.63 o
 -11   8   9       63.15       68.00     11.72 o
 -10   8   9       25.75       11.31      5.48 o
  -9   8   9        0.38       -1.29      4.17 o
  -8   8   9       38.46       25.98      5.93 o
  -7   8   9       28.78       27.34      5.70 o
  -6   8   9        0.23       -1.27      2.66 o
  -5   8   9       33.55       23.12      2.70 o
  -4   8   9        2.62       -0.36      1.98 o
  -3   8   9       26.16       32.88      3.26 o
  -2   8   9        7.02       11.33      2.73 o
  -1   8   9      208.57      207.93      8.21 o
   0   8   9      542.18      466.11     10.90 o
   1   8   9      387.95      384.56     18.38 o
   2   8   9      259.53      262.71     12.51 o
   3   8   9        7.49        5.61      5.42 o
   4   8   9       41.47       51.96      7.40 o
   5   8   9      196.85      214.61     17.42 o
 -11   9   9      193.03      190.06     14.01 o
 -10   9   9       89.64       77.67      9.26 o
  -9   9   9      336.28      330.36     15.66 o
  -8   9   9       97.55      102.57     10.00 o
  -7   9   9       51.53       46.90      7.43 o
  -6   9   9       28.15       26.44      4.06 o
  -5   9   9       62.06       61.57      4.20 o
  -4   9   9      255.79      312.52      8.42 o
  -3   9   9     2359.21     2297.55     40.48 o
  -2   9   9      160.30      183.52      7.35 o
  -1   9   9      264.63      253.92      8.77 o
   0   9   9       30.99       29.25      4.10 o
   1   9   9        0.60        2.69      3.32 o
   2   9   9      182.98      203.44      8.95 o
   3   9   9      292.20      305.67     17.61 o
   4   9   9       13.92        6.39      6.84 o
 -11  10   9      124.92      137.94     12.49 o
 -10  10   9      216.82      260.21     29.84 o
  -9  10   9      101.21      137.28     14.73 o
  -8  10   9       61.34       67.70      8.82 o
  -7  10   9      259.65      268.52     14.28 o
  -6  10   9        6.24        8.19      4.02 o
  -5  10   9      465.81      448.57     13.91 o
  -4  10   9       30.83       23.61      4.17 o
  -3  10   9       80.50       96.63      6.17 o
  -2  10   9        7.23       12.22      4.39 o
  -1  10   9      115.02      115.02      6.85 o
   0  10   9       40.02       32.29      4.38 o
   1  10   9        0.54       -3.36      3.36 o
   2  10   9       27.68       30.34      5.93 o
   3  10   9       81.53       82.68     11.08 o
   4  10   9       29.65       33.69      8.70 o
 -11  11   9        6.75       15.10     10.76 o
 -10  11   9      114.15      115.26     11.82 o
  -9  11   9      125.10      124.33     11.79 o
  -8  11   9      168.39      212.84     40.63 o
  -7  11   9      239.26      225.82     15.21 o
  -6  11   9       12.25       14.26      4.88 o
  -5  11   9      137.55      134.47      8.90 o
  -4  11   9        2.16        2.30      2.84 o
  -3  11   9      196.85      190.09     12.69 o
  -2  11   9      301.78      261.79      9.29 o
  -1  11   9      157.86      164.69      7.94 o
   0  11   9      278.36      292.53     15.39 o
   1  11   9       53.64       56.86     10.32 o
   2  11   9        8.89        4.30      4.02 o
   3  11   9        5.70        8.23      6.67 o
 -10  12   9       10.53        8.94      7.15 o
  -9  12   9       89.65       94.30     11.13 o
  -8  12   9        1.23        7.05      5.60 o
  -7  12   9       38.79       23.31      6.84 o
  -6  12   9       13.31       24.41      6.74 o
  -5  12   9      262.79      247.51     11.14 o
  -4  12   9      178.16      202.11     13.36 o
  -3  12   9      144.98      151.04     12.75 o
  -2  12   9        2.28        0.27      3.16 o
  -1  12   9      147.45      156.88      8.06 o
   0  12   9        0.81       -2.23      3.86 o
   1  12   9        0.49        0.24      4.20 o
   2  12   9      187.82      208.30     15.98 o
  -9  13   9        1.77       -3.03      5.50 o
  -8  13   9        7.34       14.94      6.50 o
  -7  13   9       76.65       74.18     10.03 o
  -6  13   9       37.91       33.97      7.58 o
  -5  13   9        0.72       10.69      5.66 o
  -4  13   9      131.10      113.14     26.80 o
  -3  13   9       15.84        4.19      7.20 o
  -2  13   9      118.62      125.39      7.67 o
  -1  13   9       21.25       14.92      4.85 o
   0  13   9       57.75       55.07      8.73 o
   1  13   9      109.42       90.58     11.06 o
  -8  14   9       57.61       55.32      9.53 o
  -7  14   9       66.71       67.70      9.82 o
  -6  14   9       16.95        8.39      8.88 o
  -5  14   9       14.81       20.53     14.25 o
  -4  14   9      482.11      511.24     28.44 o
  -3  14   9       27.82       43.92      8.04 o
  -2  14   9      130.73      137.01      7.60 o
  -1  14   9        1.16        0.35      4.18 o
  -6  15   9       13.85       12.47     10.60 o
  -5  15   9        3.09       -5.49      5.49 o
  -4  15   9       56.77       64.10      9.26 o
  -3  15   9        0.66       -0.13      5.53 o
   2 -20  10        0.13        1.32      7.58 o
   3 -20  10        3.47        6.29      8.99 o
  -1 -19  10        0.34        3.49      5.54 o
   0 -19  10       44.81       41.29      7.44 o
   1 -19  10      108.70      118.46     10.95 o
   2 -19  10       15.18       20.69      5.91 o
   3 -19  10       51.82       67.58      8.29 o
   4 -19  10      209.72      254.67     13.72 o
   5 -19  10        5.03        3.48      8.85 o
   6 -19  10      173.64      175.83     22.17 o
  -3 -18  10       82.47       79.73     12.69 o
  -1 -18  10      185.20      207.19     14.16 o
   0 -18  10      100.40      111.79     10.44 o
   1 -18  10      324.24      335.97     15.37 o
   2 -18  10       20.49       13.86      5.20 o
   3 -18  10      167.53      154.27     19.72 o
   4 -18  10        0.32        0.23      5.10 o
   5 -18  10       11.21        6.22      4.54 o
   6 -18  10       36.02       30.21      5.88 o
   7 -18  10       92.22       82.20     15.91 o
  -4 -17  10       20.02        8.62      8.07 o
  -3 -17  10       58.75       49.60     10.65 o
  -2 -17  10       38.37       50.23      7.61 o
  -1 -17  10       14.95       14.99      5.49 o
   0 -17  10       50.77       44.55      7.04 o
   1 -17  10      176.54      179.98     11.16 o
   2 -17  10      170.43      162.44     13.01 o
   3 -17  10       53.04       74.25      7.96 o
   4 -17  10       46.50       36.80      6.16 o
   5 -17  10       66.16       70.14      7.34 o
   6 -17  10      140.25      149.11      9.43 o
   7 -17  10       58.38       73.77     14.26 o
  -5 -16  10       11.74       17.07      8.68 o
  -4 -16  10        0.46        2.96      6.89 o
  -3 -16  10       27.00       43.06      9.58 o
  -2 -16  10       75.51       61.18      8.12 o
  -1 -16  10       56.16       44.31      9.33 o
   0 -16  10       12.49        8.11      4.55 o
   1 -16  10        3.38        3.30      4.69 o
   2 -16  10       83.77       80.51      7.84 o
   3 -16  10      903.95      881.54     24.69 o
   4 -16  10      123.61      135.80      9.45 o
   5 -16  10      275.66      287.06     30.53 o
   6 -16  10       10.05       17.40      4.43 o
   7 -16  10       35.90       29.61      5.01 o
   8 -16  10       90.73      108.43     16.58 o
  -6 -15  10       17.60       13.91      5.19 o
  -5 -15  10        9.19       14.69      6.33 o
  -4 -15  10       28.11       40.70      9.13 o
  -3 -15  10       47.36       44.54      5.58 o
  -2 -15  10      658.11      679.48     21.74 o
  -1 -15  10      992.67      987.27     27.40 o
   0 -15  10        4.38        9.26      4.28 o
   1 -15  10      609.01      601.64     19.27 o
   2 -15  10        8.62        8.63      3.96 o
   3 -15  10      151.50      135.99     22.07 o
   4 -15  10       13.47        8.66      7.42 o
   5 -15  10       44.15       36.38      5.11 o
   6 -15  10       45.98       42.68      5.23 o
   7 -15  10      145.43      144.91      7.83 o
   8 -15  10        0.49        3.23      7.66 o
  -6 -14  10       45.16       53.82      7.56 o
  -5 -14  10      144.45      157.16      8.95 o
  -4 -14  10       26.90       20.79      5.26 o
  -3 -14  10        9.44       12.45      4.50 o
  -2 -14  10       33.87       37.75      6.03 o
  -1 -14  10      598.35      537.56     31.47 o
   0 -14  10       18.19       19.78      5.64 o
   1 -14  10      176.12      198.58     11.38 o
   2 -14  10     1101.12     1169.88     28.77 o
   3 -14  10       98.12       89.53      7.22 o
   4 -14  10      396.04      373.62     27.22 o
   5 -14  10       19.63       17.63      3.80 o
   6 -14  10      432.79      464.29     13.84 o
   7 -14  10      285.27      309.39     23.02 o
   8 -14  10        0.25        2.94      7.92 o
  -7 -13  10      111.81      124.11      9.21 o
  -6 -13  10       91.44       93.07      7.87 o
  -5 -13  10       42.25       35.43      5.25 o
  -4 -13  10        2.97       -0.84      6.12 o
  -3 -13  10      162.98      162.83      8.35 o
  -2 -13  10        8.67        6.77      3.15 o
  -1 -13  10       59.95       53.98      6.45 o
   0 -13  10      119.06       99.07     15.95 o
   1 -13  10       26.82       41.26      5.43 o
   2 -13  10       19.39       13.23      3.70 o
   3 -13  10      110.48      109.25     10.16 o
   4 -13  10      562.27      565.17     15.97 o
   5 -13  10        9.23        8.46      3.11 o
   6 -13  10       96.65      103.44     14.54 o
   7 -13  10      146.76      162.60     18.07 o
  -8 -12  10       80.54       86.11     16.73 o
  -7 -12  10      490.25      494.35     23.33 o
  -6 -12  10      219.25      213.61     10.05 o
  -5 -12  10      532.99      505.20     14.97 o
  -4 -12  10      758.97      774.19     29.08 o
  -3 -12  10      664.01      700.14     12.60 o
  -2 -12  10     1599.00     1677.56     29.91 o
  -1 -12  10      238.96      229.54     13.85 o
   0 -12  10      367.83      375.85     13.29 o
   1 -12  10        0.24        7.30      3.17 o
   2 -12  10      126.98      122.91      7.27 o
   3 -12  10      219.78      263.57     11.97 o
   4 -12  10        1.88       11.84      3.08 o
   5 -12  10      564.98      620.85     15.64 o
   6 -12  10      455.18      532.11     28.43 o
   7 -12  10       19.94       13.90      7.47 o
  -8 -11  10        5.08        0.14      4.30 o
  -7 -11  10      156.37      150.54     13.29 o
  -6 -11  10       26.63       23.68     10.62 o
  -5 -11  10      199.50      202.32      9.18 o
  -4 -11  10       10.13       18.21      5.37 o
  -3 -11  10      172.29      188.31      5.86 o
  -2 -11  10      132.69      119.17      6.56 o
  -1 -11  10     1765.13     1755.01     38.44 o
   0 -11  10        1.29        1.47      2.95 o
   1 -11  10       58.68       71.99      5.95 o
   2 -11  10     1561.70     1530.49     33.14 o
   3 -11  10       20.78       31.64      3.32 o
   4 -11  10       38.80       39.93      5.61 o
   5 -11  10        9.85       12.13      4.43 o
   6 -11  10       20.57       17.35      5.27 o
   7 -11  10       41.28       49.69      8.04 o
   8 -11  10      144.04      128.10     16.71 o
   9 -11  10       65.15       90.77     16.05 o
  10 -11  10       22.57       23.47      4.11 o
  -9 -10  10        0.33        1.85      4.39 o
  -8 -10  10       41.98       33.42     10.07 o
  -7 -10  10        7.84        0.75      3.72 o
  -6 -10  10      247.72      225.34      9.77 o
  -5 -10  10      341.66      337.25     11.60 o
  -4 -10  10       79.69       62.10      4.73 o
  -3 -10  10     1065.40      991.10     17.70 o
  -2 -10  10      926.40      929.33     16.36 o
  -1 -10  10     1879.24     1897.06     39.03 o
   0 -10  10      200.47      220.71      7.61 o
   1 -10  10     3274.66     2958.23    304.55 o
   2 -10  10     2032.81     1987.40     34.32 o
   3 -10  10      182.90      181.51      6.38 o
   4 -10  10     2639.02     2588.78     35.64 o
   5 -10  10        2.06       -0.54      3.67 o
   6 -10  10        0.89        0.75      3.73 o
   7 -10  10       21.16       29.21      6.15 o
   8 -10  10        9.64        9.95      7.95 o
   9 -10  10       26.86       42.20     12.53 o
  10 -10  10       21.51       19.65      4.46 o
  -9  -9  10       31.02       30.78      5.09 o
  -8  -9  10        3.19        4.60      5.20 o
  -7  -9  10        6.81        0.99      3.71 o
  -6  -9  10       73.80       70.18      6.34 o
  -5  -9  10      302.14      311.50     10.89 o
  -4  -9  10      905.74      814.57     17.11 o
  -3  -9  10       13.44       13.83      3.27 o
  -2  -9  10     1840.30     1773.26     26.65 o
  -1  -9  10      154.42      149.79      5.31 o
   0  -9  10      950.41      854.35     95.77 o
   1  -9  10       25.25       19.42     18.43 o
   2  -9  10       12.51       12.00      3.18 o
   3  -9  10      207.27      228.55      6.96 o
   4  -9  10       42.99       33.82      2.98 o
   5  -9  10        0.16        1.86      3.74 o
   6  -9  10        0.05        5.86      4.20 o
   7  -9  10        0.07        8.46      7.12 o
   8  -9  10       61.14       64.88     11.36 o
   9  -9  10        8.98       21.61      4.09 o
  10  -9  10       27.49       23.00      4.86 o
 -10  -8  10        4.44        8.82      7.90 o
  -9  -8  10      330.84      318.13     11.47 o
  -8  -8  10      338.13      354.25     12.44 o
  -7  -8  10       65.41       69.78     10.50 o
  -6  -8  10      130.07      114.95      8.29 o
  -5  -8  10       17.22       15.57      2.77 o
  -4  -8  10     1462.09     1529.82     26.70 o
  -3  -8  10       67.36       85.42      4.69 o
  -2  -8  10      293.98      294.36     17.67 o
  -1  -8  10      362.75      338.81      7.77 o
   0  -8  10        1.45        1.86      2.04 o
   1  -8  10       81.05      105.02      9.45 o
   2  -8  10        2.77        1.95      1.85 o
   3  -8  10      586.74      570.70      9.97 o
   4  -8  10      338.50      336.92      8.54 o
   5  -8  10        4.50        2.49      3.67 o
   6  -8  10      352.31      377.03     39.50 o
   7  -8  10        0.66        4.30      2.45 o
   8  -8  10      137.44      145.00     11.17 o
   9  -8  10       71.60       63.48      8.87 o
  10  -8  10      310.85      365.14     14.20 o
 -10  -7  10       21.20       13.00      8.12 o
  -9  -7  10      356.09      378.38     12.26 o
  -8  -7  10       49.07       48.50      6.73 o
  -7  -7  10      302.70      328.25     17.82 o
  -6  -7  10       91.65      107.18      6.08 o
  -5  -7  10      941.49      942.94     15.91 o
  -4  -7  10      213.97      215.73     13.96 o
  -3  -7  10      288.05      303.79      7.76 o
  -2  -7  10      579.17      586.07      9.87 o
  -1  -7  10     1011.58     1040.71     18.65 o
   0  -7  10      117.01       84.08     13.92 o
   1  -7  10       20.78       10.59      2.33 o
   2  -7  10       56.25       66.74      3.16 o
   3  -7  10      178.32      158.33      4.53 o
   4  -7  10      223.83      227.71      5.26 o
   5  -7  10        5.30        9.70      2.08 o
   6  -7  10      908.70      932.12     26.25 o
   7  -7  10     1508.28     1477.19     24.98 o
   8  -7  10      120.69      117.64      7.48 o
   9  -7  10       35.36       44.24      5.87 o
  10  -7  10        0.05        2.08     10.11 o
 -11  -6  10      108.20      118.45     14.42 o
 -10  -6  10      547.75      555.71     25.78 o
  -9  -6  10       43.68       45.28      8.38 o
  -8  -6  10        1.78        1.00      5.03 o
  -7  -6  10      174.61      166.86      7.94 o
  -6  -6  10       12.01       17.04      3.21 o
  -5  -6  10      754.31      727.26     13.11 o
  -4  -6  10      295.88      270.99      8.30 o
  -3  -6  10      104.26       87.45      4.47 o
  -2  -6  10      454.97      501.42      8.90 o
  -1  -6  10        0.01        2.63      1.76 o
   0  -6  10      459.34      430.08     13.27 o
   1  -6  10       12.18        9.51      1.86 o
   2  -6  10       92.38       98.85      4.13 o
   3  -6  10     1837.28     1882.88     38.00 o
   4  -6  10      127.56       84.63      4.75 o
   5  -6  10      117.95       95.29      5.39 o
   6  -6  10       18.60       16.63      2.55 o
   7  -6  10       13.38       12.01      2.70 o
   8  -6  10        6.88        9.55      2.92 o
   9  -6  10        3.19        4.08      4.37 o
  10  -6  10        0.17        5.33      9.93 o
 -11  -5  10        1.73       14.89      8.59 o
 -10  -5  10       25.82       24.68      8.49 o
  -9  -5  10      167.49      164.81     21.99 o
  -8  -5  10      303.69      275.18     10.02 o
  -7  -5  10     1750.86     1769.62     30.91 o
  -6  -5  10       84.50       71.76      4.99 o
  -5  -5  10      687.43      663.61     10.86 o
  -4  -5  10     4101.56     4052.66     52.51 o
  -3  -5  10      421.25      419.54      7.48 o
  -2  -5  10      184.55      150.26      3.89 o
  -1  -5  10     2818.63     3175.84     48.05 o
   0  -5  10     1863.95     1994.96     26.76 o
   1  -5  10       76.39      116.24      7.19 o
   2  -5  10     2853.55     2757.66     42.46 o
   3  -5  10      125.57      126.75      7.86 o
   4  -5  10      181.54      173.52      8.39 o
   5  -5  10      123.06      111.05      4.74 o
   6  -5  10       58.92       69.67      4.53 o
   7  -5  10       26.59       40.39      4.04 o
   8  -5  10        3.49       -2.69      2.69 o
   9  -5  10        6.99        6.85      4.56 o
 -11  -4  10        8.15       10.51      8.18 o
 -10  -4  10        4.46        2.16      6.65 o
  -9  -4  10       16.54       13.54      3.37 o
  -8  -4  10       15.73       14.90      3.15 o
  -7  -4  10      580.55      558.50     14.97 o
  -6  -4  10      768.13      778.73     13.78 o
  -5  -4  10      508.95      496.15      8.86 o
  -4  -4  10      270.16      289.93     12.40 o
  -3  -4  10      815.06      856.45     12.20 o
  -2  -4  10        0.16        0.72      1.15 o
  -1  -4  10      357.69      343.23      8.31 o
   0  -4  10       44.84       33.42      2.37 o
   1  -4  10       45.11       74.20      6.39 o
   2  -4  10      131.63      107.74      4.67 o
   3  -4  10       85.21       69.69      5.17 o
   4  -4  10      132.38      120.15     17.34 o
   5  -4  10       14.73       16.40      3.63 o
   6  -4  10      322.28      312.05      9.21 o
   7  -4  10        1.85        0.87      2.61 o
   8  -4  10      217.25      235.36     16.42 o
   9  -4  10      420.83      434.46     12.89 o
 -10  -3  10        0.00        1.69      4.50 o
  -9  -3  10      533.51      533.89     16.85 o
  -8  -3  10      860.95      856.69     16.65 o
  -7  -3  10       88.08       96.76      4.87 o
  -6  -3  10      776.01      758.85     13.32 o
  -5  -3  10      192.17      215.76      6.85 o
  -4  -3  10      246.73      214.91      7.35 o
  -3  -3  10       32.74       43.45      2.72 o
  -2  -3  10       13.39       10.50      1.50 o
  -1  -3  10      336.51      367.51      7.95 o
   0  -3  10      225.10      220.17      5.71 o
   1  -3  10      139.38      130.02      6.17 o
   2  -3  10        2.85        1.70      2.27 o
   3  -3  10      214.33      200.56      7.13 o
   4  -3  10       40.36       64.18      4.80 o
   5  -3  10        3.19        4.21      3.20 o
   6  -3  10       20.60       21.25      3.58 o
   7  -3  10        6.04       11.81      3.30 o
   8  -3  10        0.12       -2.95      2.95 o
   9  -3  10        2.19       -2.66      3.21 o
 -11  -2  10      240.10      222.74     17.25 o
 -10  -2  10       35.91       46.88     10.53 o
  -9  -2  10      416.42      424.44     14.73 o
  -8  -2  10      125.27      103.88      5.25 o
  -7  -2  10        0.03       -0.54      1.92 o
  -6  -2  10      779.00      794.93     15.40 o
  -5  -2  10      703.96      667.79     10.62 o
  -4  -2  10      279.12      303.45      7.60 o
  -3  -2  10       12.60        3.94      2.42 o
  -2  -2  10      204.24      268.45      7.18 o
  -1  -2  10     1783.12     1823.33     18.54 o
   0  -2  10      143.23      119.11      4.31 o
   1  -2  10      275.30      262.46      6.68 o
   3  -2  10        7.57        1.60      1.42 o
   4  -2  10        0.09        7.67      2.68 o
   5  -2  10      216.87      200.10      7.72 o
   6  -2  10        0.09       -2.41      2.41 o
   7  -2  10      129.08      128.82      7.59 o
   8  -2  10        0.01        2.43      3.43 o
   9  -2  10       18.34       32.98      8.07 o
 -12  -1  10       45.07       49.11     11.09 o
 -11  -1  10       50.87       41.17      9.54 o
 -10  -1  10      207.80      212.55     15.69 o
  -9  -1  10      302.00      296.48     15.29 o
  -8  -1  10       47.38       67.09      3.96 o
  -7  -1  10      168.69      182.51      5.82 o
  -6  -1  10        1.14        8.59      2.41 o
  -5  -1  10      905.47      832.04     14.23 o
  -4  -1  10       40.56       41.94      3.16 o
  -3  -1  10     2196.17     2385.29     28.54 o
  -2  -1  10     1105.02     1157.17     31.84 o
  -1  -1  10     1146.19     1156.70     14.95 o
   0  -1  10      510.43      552.25     14.18 o
   1  -1  10      548.53      605.31     11.33 o
   2  -1  10     1093.29     1070.33     24.53 o
   3  -1  10     2170.39     2240.63     39.16 o
   4  -1  10     1226.74     1283.43     37.39 o
   5  -1  10       95.50       92.47      7.44 o
   6  -1  10       68.59       53.98      5.36 o
   7  -1  10       59.28       64.52      5.98 o
   8  -1  10        1.19        4.50      3.74 o
   9  -1  10      129.56      139.33     13.02 o
 -12   0  10       55.66       88.50     13.18 o
 -11   0  10       18.00       16.70      7.61 o
 -10   0  10       61.85       44.71      8.93 o
  -9   0  10       11.47        9.86      4.34 o
  -8   0  10       22.06       15.03      2.39 o
  -7   0  10      740.31      751.72     14.15 o
  -6   0  10     1176.90     1301.79     19.91 o
  -5   0  10       11.79        3.18      1.08 o
  -4   0  10      881.40      847.94     12.49 o
  -3   0  10       18.74       24.33      2.13 o
  -2   0  10      561.52      503.86      7.97 o
  -1   0  10      323.80      389.50      6.53 o
   0   0  10     2193.87     2188.89     24.26 o
   1   0  10      612.04      618.84     11.62 o
   2   0  10      129.14      137.89      6.53 o
   3   0  10      609.44      657.11     15.55 o
   4   0  10      224.14      214.09     12.44 o
   5   0  10       24.86       36.99      4.65 o
   6   0  10      234.78      244.54      9.70 o
   7   0  10       32.02       21.26      4.64 o
   8   0  10        3.07        0.33      3.69 o
 -12   1  10        2.11        3.03      7.34 o
 -11   1  10      160.41      155.93     15.61 o
 -10   1  10       91.17       88.21     11.69 o
  -9   1  10      116.92       78.39      7.21 o
  -8   1  10      510.74      469.97     12.52 o
  -7   1  10      139.38      145.15      5.16 o
  -6   1  10      792.08      747.74     13.21 o
  -5   1  10      304.14      295.76     12.52 o
  -4   1  10     1116.33     1059.40     13.59 o
  -3   1  10     1586.15     1631.80     19.14 o
  -2   1  10       16.61       13.50      2.44 o
  -1   1  10      558.49      526.34     11.33 o
   0   1  10       37.87       29.08      2.22 o
   1   1  10       38.67       38.21      3.33 o
   2   1  10      106.70      148.66      7.01 o
   3   1  10        2.44        1.75      3.85 o
   4   1  10        9.44        7.25      3.95 o
   5   1  10      355.98      349.27     19.24 o
   6   1  10       25.55       28.00      4.62 o
   7   1  10      374.64      347.43     12.53 o
   8   1  10       60.83       68.28      7.02 o
 -12   2  10       41.50       34.02      9.66 o
 -11   2  10       31.45       23.19      8.08 o
 -10   2  10       31.97       39.98      8.72 o
  -9   2  10      335.65      302.89     13.12 o
  -8   2  10      975.87      927.74     19.52 o
  -7   2  10      183.21      186.21      5.67 o
  -6   2  10      250.62      229.45      8.85 o
  -5   2  10      194.00      191.14     10.73 o
  -4   2  10       93.03       81.36      3.34 o
  -3   2  10      502.93      578.12      9.85 o
  -2   2  10        8.62        9.63      1.96 o
  -1   2  10       40.92       35.99      2.96 o
   0   2  10        3.19        3.07      1.64 o
   1   2  10      273.61      245.04      7.12 o
   2   2  10       81.69       91.33      5.03 o
   3   2  10       84.76       84.12      7.68 o
   4   2  10        1.28        0.34      2.82 o
   5   2  10       45.63       38.95      5.27 o
   6   2  10       41.55       37.36      5.39 o
   7   2  10       68.79       71.92      9.20 o
   8   2  10       88.77       86.00     10.22 o
 -12   3  10      223.12      294.28     19.72 o
 -11   3  10       18.38       18.01      7.49 o
 -10   3  10      166.48      153.65     14.94 o
  -9   3  10      164.41      136.51     10.10 o
  -8   3  10       39.18       35.39      6.27 o
  -7   3  10       33.06       29.11      2.78 o
  -6   3  10       49.02       44.57      5.28 o
  -5   3  10      330.34      347.12      8.24 o
  -4   3  10       63.08       54.88      4.01 o
  -3   3  10     1426.59     1462.21     19.65 o
  -2   3  10      217.35      218.78      6.04 o
  -1   3  10       18.45       18.76      2.28 o
   0   3  10      364.13      378.04     11.50 o
   1   3  10        0.60        0.28      1.57 o
   2   3  10       24.77       30.08      3.43 o
   3   3  10       19.40       30.12      5.48 o
   4   3  10       30.58       25.41      4.49 o
   5   3  10       67.71       72.47      6.76 o
   6   3  10        1.03       -1.18      4.92 o
   7   3  10      245.29      264.78     11.82 o
 -12   4  10       20.18       23.44      8.57 o
 -11   4  10       99.17       82.33     11.79 o
 -10   4  10       12.48       10.56      6.74 o
  -9   4  10      416.93      423.77     16.27 o
  -8   4  10       12.75       14.18      3.75 o
  -7   4  10       20.21       21.06      2.59 o
  -6   4  10      187.57      176.58      7.04 o
  -5   4  10      969.71      963.89     16.23 o
  -4   4  10       32.66       34.05      4.30 o
  -3   4  10      599.29      635.75     10.19 o
  -2   4  10        0.04       -0.36      1.71 o
  -1   4  10      678.75      732.09     12.21 o
   0   4  10      214.96      186.17      5.43 o
   1   4  10     1379.35     1289.53     18.35 o
   2   4  10      669.48      669.93     13.87 o
   3   4  10      624.25      600.15     20.05 o
   4   4  10      130.30      113.68      8.13 o
   5   4  10        2.29        1.44      3.70 o
   6   4  10        1.02       -3.51      3.51 o
   7   4  10        2.39       -2.48      4.20 o
 -12   5  10       91.68      102.87     13.78 o
 -11   5  10       38.86       44.89      9.82 o
 -10   5  10        7.08        4.93      7.46 o
  -9   5  10        1.51       -3.71      3.71 o
  -8   5  10       29.65       45.64      6.62 o
  -7   5  10      167.90      148.39      7.80 o
  -6   5  10      262.93      277.55      9.05 o
  -5   5  10       21.33       26.69      3.01 o
  -4   5  10      789.93      777.98     14.10 o
  -3   5  10      257.88      245.69      7.12 o
  -2   5  10      427.00      422.87      8.08 o
  -1   5  10        0.41        2.62      1.96 o
   0   5  10       14.56        9.94      2.30 o
   1   5  10      162.67      162.00      6.54 o
   2   5  10      124.27      102.63      6.84 o
   3   5  10        1.42       -2.61      2.61 o
   4   5  10       20.87       27.48      6.11 o
   5   5  10       81.77       70.33      7.22 o
   6   5  10        6.03       10.90      4.80 o
 -12   6  10       23.20       13.65      8.20 o
 -11   6  10        2.48       -1.96      6.16 o
 -10   6  10       63.65       59.63      7.97 o
  -9   6  10      307.03      291.45     14.03 o
  -8   6  10      111.90      111.53      9.73 o
  -7   6  10        7.76       10.59      5.64 o
  -6   6  10      315.07      299.02     12.09 o
  -5   6  10      756.01      783.62     13.28 o
  -4   6  10       24.06       19.68      2.84 o
  -3   6  10      394.36      379.29      8.53 o
  -2   6  10       27.80       37.23      3.65 o
  -1   6  10      235.04      263.23      6.88 o
   0   6  10      475.79      444.76      9.24 o
   1   6  10      613.50      619.56     11.34 o
   2   6  10      325.18      326.25     11.13 o
   3   6  10        9.15        8.99      5.03 o
   4   6  10      397.99      447.17     23.87 o
   5   6  10      124.09      123.25      9.36 o
   6   6  10        7.91       10.59      5.16 o
 -12   7  10        0.16        3.05      7.11 o
 -11   7  10       29.36       17.92      7.96 o
 -10   7  10       10.22       25.64      8.73 o
  -9   7  10       74.76       66.43      8.42 o
  -8   7  10      885.81      864.01     26.19 o
  -7   7  10        0.54       -2.78      3.01 o
  -6   7  10       11.33        4.65      1.97 o
  -5   7  10        2.89        1.48      2.05 o
  -4   7  10      635.16      594.19     11.35 o
  -3   7  10      103.26      105.31      5.08 o
  -2   7  10        6.38        4.83      2.59 o
  -1   7  10      130.84      103.09      5.54 o
   0   7  10       61.55       56.93      4.42 o
   1   7  10      324.21      336.78      8.97 o
   2   7  10       16.86       13.76      2.62 o
   3   7  10       19.64       21.65      4.83 o
   4   7  10      124.75      123.64     12.86 o
   5   7  10        5.26        7.91      6.21 o
 -11   8  10      222.35      200.40     14.35 o
 -10   8  10      138.93      144.37     12.14 o
  -9   8  10       16.01       10.47     10.53 o
  -8   8  10      100.63       82.95      9.10 o
  -7   8  10       29.36       22.58      8.96 o
  -6   8  10       14.18        8.99      3.48 o
  -5   8  10       86.05       70.45      4.24 o
  -4   8  10        0.04        2.88      2.33 o
  -3   8  10      288.28      312.33      8.80 o
  -2   8  10        0.01        2.90      2.48 o
  -1   8  10      135.60      160.55      7.86 o
   0   8  10       14.51       13.71      3.21 o
   1   8  10      241.15      228.11      8.51 o
   2   8  10        2.13        4.54      3.26 o
   3   8  10        0.02       -5.18      5.18 o
   4   8  10      388.61      453.99     22.71 o
 -11   9  10       19.07       18.44      6.92 o
 -10   9  10      214.87      226.89     35.05 o
  -9   9  10      139.82      134.44     12.13 o
  -8   9  10       24.54       16.28      5.91 o
  -7   9  10        0.06       -2.45      3.86 o
  -6   9  10       54.33       67.22      5.79 o
  -5   9  10        1.13       -1.81      2.23 o
  -4   9  10     1126.57     1191.65     20.25 o
  -3   9  10       34.09       42.87      4.80 o
  -2   9  10        7.09        8.55      3.23 o
  -1   9  10      143.72      116.01      6.84 o
   0   9  10        8.08        3.93      3.17 o
   1   9  10      159.82      166.36      8.78 o
   2   9  10      229.30      228.23     13.87 o
   3   9  10       46.57       50.83      9.79 o
   4   9  10      678.74      760.05     31.09 o
 -11  10  10        4.35        4.91      5.94 o
 -10  10  10      124.99      125.67     16.09 o
  -9  10  10        4.07        4.86      5.59 o
  -8  10  10       57.95       47.08      8.09 o
  -7  10  10      188.84      171.99     13.43 o
  -6  10  10      183.22      171.38     10.43 o
  -5  10  10       12.23       13.47      2.79 o
  -4  10  10      177.28      189.56      7.80 o
  -3  10  10        0.11       -1.36      2.92 o
  -2  10  10      115.70      104.50     13.76 o
  -1  10  10       10.61        3.11      3.28 o
   0  10  10        0.37        1.52      3.69 o
   1  10  10       30.21       43.26      5.57 o
   2  10  10        3.55        1.27      3.66 o
   3  10  10       30.36       35.91      8.72 o
 -10  11  10        0.11        6.02      9.52 o
  -9  11  10      403.81      473.79     44.01 o
  -8  11  10       83.70       83.12     18.72 o
  -7  11  10      355.60      363.73     17.67 o
  -6  11  10        0.39        1.28      5.82 o
  -5  11  10      117.20      142.07     15.86 o
  -4  11  10      754.68      753.29     16.66 o
  -3  11  10        7.41        3.65      4.16 o
  -2  11  10      435.77      409.83     17.58 o
  -1  11  10        4.20        1.56      3.29 o
   0  11  10       99.36      106.87     11.12 o
   1  11  10        6.55       14.41      4.61 o
   2  11  10      102.24      108.80      7.66 o
 -10  12  10        8.46        4.27      6.29 o
  -9  12  10       43.36       58.87      9.94 o
  -8  12  10       28.11       13.03      6.60 o
  -7  12  10      211.33      229.81     16.07 o
  -6  12  10       57.79       53.64      8.50 o
  -5  12  10        1.60       -2.98      8.12 o
  -4  12  10        8.81        8.11      3.31 o
  -3  12  10        6.11        4.53      3.56 o
  -2  12  10       40.00       38.00      5.00 o
  -1  12  10       18.57       23.08      4.57 o
   0  12  10      356.53      379.96     13.65 o
   1  12  10        8.44       14.10      4.98 o
  -9  13  10        8.77        9.50      6.83 o
  -8  13  10      137.24      131.90     18.17 o
  -7  13  10      144.99      124.50     19.50 o
  -6  13  10       36.74       37.29      8.02 o
  -5  13  10        7.20        9.20      6.04 o
  -4  13  10        6.35        0.51      8.46 o
  -3  13  10      203.04      240.42      9.27 o
  -2  13  10        5.83       -3.58      3.58 o
  -1  13  10       17.02       15.14      4.96 o
   0  13  10      170.84      199.55     13.92 o
  -7  14  10        2.98        1.32      8.90 o
  -6  14  10       43.24       34.81      7.95 o
  -5  14  10       14.79        7.06     10.71 o
  -4  14  10        0.12       -2.42      5.56 o
  -3  14  10        2.94       -3.30      5.60 o
  -2  14  10      204.09      231.02      9.57 o
  -1 -19  11      160.87      181.38     13.77 o
   0 -19  11        0.62        4.95     10.98 o
   1 -19  11        1.90       -4.32      4.32 o
   2 -19  11       43.54       37.58      6.97 o
   3 -19  11      104.49       91.86      9.49 o
   4 -19  11        0.19        7.37      6.06 o
   5 -19  11      178.68      162.12     20.95 o
  -2 -18  11      132.40      154.66     19.19 o
  -1 -18  11      195.85      237.30     14.30 o
   0 -18  11        0.44        5.31      4.83 o
   1 -18  11       36.65       58.61     10.95 o
   2 -18  11       90.82       89.92      9.07 o
   3 -18  11       35.79       21.54      5.83 o
   4 -18  11      244.53      231.06     12.34 o
   5 -18  11      246.49      271.71     13.25 o
   6 -18  11       13.16       21.69      5.31 o
  -4 -17  11      254.27      273.50     19.07 o
  -3 -17  11        1.48       -5.00      6.09 o
  -2 -17  11        1.82        2.29      5.05 o
  -1 -17  11      254.53      283.80     14.19 o
   0 -17  11        0.91        2.88      4.35 o
   1 -17  11      305.91      265.09     27.98 o
   2 -17  11      269.48      254.34     12.58 o
   3 -17  11      107.93      123.34      9.67 o
   4 -17  11      173.72      148.54     19.24 o
   5 -17  11      272.69      264.86     22.62 o
   6 -17  11      282.62      260.23     11.73 o
   7 -17  11        0.32        3.60      3.91 o
  -5 -16  11      389.32      388.53     22.06 o
  -4 -16  11      155.67      155.46     15.69 o
  -3 -16  11       90.45      112.40     13.54 o
  -2 -16  11      836.06      891.47     40.86 o
  -1 -16  11       63.38       54.76      7.50 o
   0 -16  11       28.25       30.62      5.97 o
   1 -16  11      167.35      149.44     10.70 o
   2 -16  11        0.62       -2.25      6.04 o
   3 -16  11       26.80       20.68     12.13 o
   4 -16  11        4.39        5.64      3.95 o
   5 -16  11      182.40      198.54     10.30 o
   6 -16  11       57.84       60.92      6.28 o
   7 -16  11      124.99      117.17      7.53 o
   8 -16  11      103.41      111.64     16.81 o
  -6 -15  11        0.83       13.42      4.92 o
  -5 -15  11      748.67      806.30     32.61 o
  -4 -15  11      104.56      104.98     12.67 o
  -3 -15  11      144.39      121.99      8.18 o
  -2 -15  11       28.01       27.61      5.87 o
  -1 -15  11       42.70       48.77      6.87 o
   0 -15  11      117.31       98.03     14.59 o
   1 -15  11      345.48      338.51     31.32 o
   2 -15  11      254.00      259.60     11.67 o
   3 -15  11       84.72       74.00      7.08 o
   4 -15  11       57.46       66.31     14.36 o
   5 -15  11      248.69      256.42     20.00 o
   6 -15  11      162.04      157.81      8.32 o
   7 -15  11       57.07       54.26      5.85 o
   8 -15  11      134.05      144.01     18.95 o
  -6 -14  11       21.47       19.02     11.56 o
  -5 -14  11       33.67       37.23      5.34 o
  -4 -14  11        0.47        0.65      5.87 o
  -3 -14  11       15.02        7.84      3.79 o
  -2 -14  11        1.25        7.34      4.36 o
  -1 -14  11      355.15      372.14     14.71 o
   0 -14  11       61.09       75.38      7.47 o
   1 -14  11      697.11      764.47     27.03 o
   2 -14  11        9.39       11.63      3.88 o
   3 -14  11        5.84       14.51      3.88 o
   4 -14  11       46.57       44.52      5.28 o
   5 -14  11        0.96       -5.49      5.97 o
   6 -14  11        7.24       13.84      3.41 o
   7 -14  11        7.73       15.75      8.52 o
  -7 -13  11      110.99      152.67     13.83 o
  -6 -13  11        0.12        4.58      4.36 o
  -5 -13  11       53.40       39.96     10.31 o
  -4 -13  11       30.12       38.16      9.27 o
  -3 -13  11        7.25       11.01      3.58 o
  -2 -13  11       44.60       37.11      6.02 o
  -1 -13  11      118.41       95.06      8.30 o
   0 -13  11     1041.54     1015.22     37.39 o
   1 -13  11      407.57      408.02     22.85 o
   2 -13  11      104.24      103.95     15.07 o
   3 -13  11       54.29       46.50     10.24 o
   4 -13  11      643.54      644.37     17.56 o
   5 -13  11       19.30       13.02      3.28 o
   6 -13  11      250.03      262.58      8.84 o
   7 -13  11      211.52      274.46     21.43 o
  -8 -12  11       75.24       56.08      9.11 o
  -7 -12  11       56.41       46.50      6.46 o
  -6 -12  11        7.05       10.75      4.31 o
  -5 -12  11       58.84       81.65      6.76 o
  -4 -12  11      231.90      262.48     21.19 o
  -3 -12  11      381.21      401.44     13.56 o
  -2 -12  11      194.98      170.13      9.56 o
  -1 -12  11      510.73      495.41     17.98 o
   0 -12  11      968.83      897.52     36.19 o
   1 -12  11      601.87      591.75     17.32 o
   2 -12  11      112.33       88.94      6.66 o
   3 -12  11      130.89      130.48      9.63 o
   4 -12  11      112.53      102.87      6.01 o
   5 -12  11      439.19      431.42     12.15 o
   6 -12  11        0.06       -2.32      6.25 o
   7 -12  11      141.62      131.42     16.17 o
  -8 -11  11      115.97      139.88      9.42 o
  -7 -11  11      102.28      106.52      9.57 o
  -6 -11  11      748.56      741.55     19.56 o
  -5 -11  11        6.38        9.68      3.90 o
  -4 -11  11      307.06      308.88      8.92 o
  -3 -11  11       77.57       78.15      8.36 o
  -2 -11  11      179.46      221.39      9.71 o
  -1 -11  11      173.40      193.77      9.55 o
   0 -11  11      680.87      670.29     18.88 o
   1 -11  11      293.57      234.09      9.68 o
   2 -11  11        8.62        9.86      2.72 o
   3 -11  11       49.75       42.08      4.10 o
   4 -11  11      651.24      690.68     14.99 o
   5 -11  11        3.58       -1.32      3.94 o
   6 -11  11      144.38      157.34     11.90 o
   7 -11  11       22.33       24.20      6.27 o
   8 -11  11      252.42      312.71     23.96 o
   9 -11  11      158.27      251.14     25.88 o
  -9 -10  11      301.49      303.26     11.99 o
  -8 -10  11      193.51      194.11     19.78 o
  -7 -10  11        0.19       11.76      5.34 o
  -6 -10  11        0.21        2.50      3.60 o
  -5 -10  11      149.47      135.26      8.09 o
  -4 -10  11     1160.97     1158.05     20.78 o
  -3 -10  11      720.33      717.65     12.56 o
  -2 -10  11        3.28       -2.11      2.12 o
  -1 -10  11        8.48        9.45      2.96 o
   0 -10  11        0.21        6.48      2.62 o
   1 -10  11       25.71       23.85      3.36 o
   2 -10  11        3.51        3.91      2.33 o
   3 -10  11      423.36      450.57     14.40 o
   4 -10  11       21.34       22.65      2.83 o
   5 -10  11      377.84      351.96     15.54 o
   6 -10  11      195.59      170.03     12.33 o
   7 -10  11        9.93        0.11      6.55 o
   8 -10  11       57.87       82.76     14.61 o
   9 -10  11       32.35       33.77      4.70 o
  -9  -9  11       35.74       49.34      6.12 o
  -8  -9  11       31.54       37.21      5.74 o
  -7  -9  11       21.12       17.64      4.50 o
  -6  -9  11       28.46       33.49      5.66 o
  -5  -9  11      200.96      190.77      7.40 o
  -4  -9  11      138.32      133.58      6.17 o
  -3  -9  11      133.62      136.32      5.04 o
  -2  -9  11       50.83       43.77      4.12 o
  -1  -9  11      255.94      264.40     12.04 o
   0  -9  11      271.11      327.71     11.19 o
   1  -9  11      107.48       92.85      5.14 o
   2  -9  11     1199.40     1320.45     24.69 o
   3  -9  11       77.15       85.88      4.69 o
   4  -9  11      105.99      106.42      4.83 o
   5  -9  11        3.15       -2.29      6.70 o
   6  -9  11      645.65      684.46     23.18 o
   7  -9  11       81.96       85.15     14.22 o
   8  -9  11       40.42       41.20      4.69 o
   9  -9  11      171.99      183.69     16.49 o
 -10  -8  11       51.72       46.48     10.40 o
  -9  -8  11       54.90       63.24     11.58 o
  -8  -8  11       10.15        8.45      4.53 o
  -7  -8  11      128.02      120.89      7.94 o
  -6  -8  11       16.71       12.13      3.87 o
  -5  -8  11      555.04      557.43     11.41 o
  -4  -8  11      300.53      281.31     12.03 o
  -3  -8  11     1131.16     1150.52     21.01 o
  -2  -8  11      112.25      131.59      5.84 o
  -1  -8  11      274.03      260.79     10.11 o
   1  -8  11      117.08      109.57      9.69 o
   2  -8  11     1318.89     1243.75     23.41 o
   3  -8  11      498.46      431.26     14.90 o
   4  -8  11      381.62      427.49     10.47 o
   5  -8  11      584.36      618.95     13.56 o
   6  -8  11       64.58       52.87      4.30 o
   7  -8  11      433.83      422.30     15.20 o
   8  -8  11       23.78       19.75      4.06 o
   9  -8  11        5.71        2.94      4.14 o
 -10  -7  11        3.64       -1.70      7.16 o
  -9  -7  11        5.52        7.24      3.80 o
  -8  -7  11        0.00        2.48      3.62 o
  -7  -7  11      192.53      171.27      8.42 o
  -6  -7  11       50.60       51.75      5.17 o
  -5  -7  11       30.95       32.84      3.32 o
  -4  -7  11     1457.87     1353.06     20.66 o
  -3  -7  11      100.04       89.40      4.68 o
  -2  -7  11        0.09        0.94      2.00 o
  -1  -7  11       11.72       14.55      2.40 o
   1  -7  11      109.58      123.24     13.07 o
   2  -7  11      268.55      267.96      9.23 o
   3  -7  11      154.40      171.43      7.04 o
   4  -7  11      280.20      269.35      9.96 o
   5  -7  11       16.02       18.04      3.10 o
   6  -7  11       29.22       31.51      3.73 o
   7  -7  11       17.85       24.24      3.05 o
   8  -7  11       85.96       91.05     10.17 o
   9  -7  11        0.47        8.65      4.18 o
 -11  -6  11       55.52       43.92     10.47 o
 -10  -6  11       60.54       48.55     10.23 o
  -9  -6  11      424.00      424.85     13.07 o
  -8  -6  11      367.94      386.20     12.55 o
  -7  -6  11      114.89      116.57      7.55 o
  -6  -6  11      710.03      683.35     14.92 o
  -5  -6  11       88.72       75.41      4.48 o
  -4  -6  11     2085.32     2210.17     30.69 o
  -3  -6  11     1524.56     1613.37     23.07 o
  -2  -6  11     1323.57     1370.04     19.35 o
  -1  -6  11       50.29       40.47      4.93 o
   0  -6  11      903.39      809.53     33.42 o
   2  -6  11       89.47      116.71     10.59 o
   3  -6  11      434.88      388.56     11.60 o
   4  -6  11        2.53        1.18      2.32 o
   5  -6  11       97.02      106.10      6.25 o
   6  -6  11       36.75       40.13      3.66 o
   7  -6  11       23.42       29.10      3.49 o
   8  -6  11        4.66        4.47      6.12 o
   9  -6  11      413.36      417.57     19.31 o
 -11  -5  11        2.04       -2.89      7.22 o
 -10  -5  11       13.15       16.02      7.83 o
  -9  -5  11       18.32       18.77      4.06 o
  -8  -5  11        0.10       -2.16      2.85 o
  -7  -5  11      263.50      256.80      8.51 o
  -6  -5  11     1880.80     1896.75     31.89 o
  -5  -5  11      150.23      115.24      5.29 o
  -4  -5  11      936.37      870.97     17.36 o
  -3  -5  11       20.89       14.42      2.10 o
  -2  -5  11      476.05      515.87      8.55 o
  -1  -5  11      168.79      160.60      5.74 o
   0  -5  11      311.49      298.51     16.03 o
   2  -5  11       24.26       23.80      3.44 o
   3  -5  11      179.14      214.79      8.47 o
   4  -5  11      184.80      195.88      8.26 o
   5  -5  11       86.18       89.31      4.48 o
   6  -5  11      212.53      225.71      7.72 o
   7  -5  11        0.05       -2.05      2.49 o
   8  -5  11       18.66       11.40      3.50 o
   9  -5  11       12.64        2.66      4.58 o
 -11  -4  11        1.69       -2.11      7.71 o
 -10  -4  11      179.85      194.43     16.50 o
  -9  -4  11       18.44       23.33      4.29 o
  -8  -4  11      705.65      669.29     16.98 o
  -7  -4  11        9.20        5.93      2.97 o
  -6  -4  11        0.13       -1.97      1.97 o
  -5  -4  11       10.52        8.14      2.13 o
  -4  -4  11        2.74        1.00      1.02 o
  -3  -4  11      503.12      501.59      8.57 o
  -2  -4  11      951.37      954.91     13.59 o
  -1  -4  11      266.29      281.40      7.00 o
   0  -4  11     3044.33     3126.55     51.01 o
   1  -4  11       25.42       24.79      4.91 o
   2  -4  11      428.38      416.03     15.63 o
   3  -4  11     1641.65     1726.22     31.09 o
   4  -4  11       89.45       85.34      4.46 o
   5  -4  11      310.34      303.61     11.72 o
   6  -4  11       47.06       57.90      8.67 o
   7  -4  11       53.80       49.01      4.90 o
   8  -4  11       16.53       20.38      4.07 o
   9  -4  11        9.44       16.67      4.19 o
 -11  -3  11       40.86       34.54      9.64 o
 -10  -3  11       29.76       22.89      7.97 o
  -9  -3  11       40.85       35.78      3.73 o
  -8  -3  11        1.10        1.66      2.60 o
  -7  -3  11        4.09        8.81      2.48 o
  -6  -3  11      334.47      295.22      7.63 o
  -5  -3  11        1.11        1.08      1.94 o
  -4  -3  11      100.88      104.18      4.90 o
  -3  -3  11        0.74        4.37      1.56 o
  -2  -3  11     1389.82     1482.48     17.63 o
  -1  -3  11     1214.62     1422.46     21.77 o
   0  -3  11     1230.86     1142.80     21.90 o
   1  -3  11      317.76      295.06     12.72 o
   2  -3  11      150.41      153.37     17.38 o
   3  -3  11       96.29       82.26      4.42 o
   4  -3  11       16.31       23.91      3.99 o
   5  -3  11      162.05      145.75      8.68 o
   6  -3  11       15.78       15.61      3.50 o
   7  -3  11        4.84        1.32      3.09 o
   8  -3  11       64.08       63.83      5.95 o
   9  -3  11      111.90      116.94     10.31 o
 -10  -2  11       34.82       39.48      6.35 o
  -9  -2  11        3.04       -2.72      3.92 o
  -8  -2  11        0.31        0.33      2.32 o
  -7  -2  11      632.84      663.73     12.59 o
  -6  -2  11     2216.03     2290.22     31.98 o
  -5  -2  11       10.00       38.61      6.57 o
  -4  -2  11      401.19      338.84      6.95 o
  -3  -2  11       28.86       20.61      2.02 o
  -2  -2  11      327.06      320.27      7.57 o
  -1  -2  11       51.85       50.11      2.44 o
   0  -2  11        0.16        0.15      1.42 o
   1  -2  11       97.40      116.57      6.67 o
   2  -2  11      243.07      248.30     11.25 o
   3  -2  11       93.13       87.32      5.84 o
   4  -2  11      241.80      250.93      8.96 o
   5  -2  11        6.67        4.62      3.89 o
   6  -2  11      134.47      147.72     11.69 o
   7  -2  11      175.64      157.02     11.85 o
   8  -2  11       29.56       20.08      4.50 o
 -11  -1  11        6.91       -2.05      5.99 o
 -10  -1  11       14.23        6.46      4.58 o
  -9  -1  11       14.63        4.11      4.20 o
  -8  -1  11      500.38      522.22     10.72 o
  -7  -1  11       39.13       49.40      4.67 o
  -6  -1  11      195.41      204.70      6.41 o
  -5  -1  11     1861.01     1793.61     23.04 o
  -4  -1  11      290.62      332.90      7.45 o
  -3  -1  11      680.32      690.66     12.30 o
  -2  -1  11      126.27      132.85      4.10 o
  -1  -1  11      378.94      329.45      6.76 o
   0  -1  11        0.58        2.61      3.21 o
   1  -1  11      594.55      633.55     13.63 o
   2  -1  11       72.40       81.55      5.71 o
   3  -1  11       90.01       74.83      5.65 o
   4  -1  11      295.66      310.84     21.03 o
   5  -1  11     1406.92     1296.17     26.06 o
   6  -1  11       53.33       43.72      5.21 o
   7  -1  11       39.54       44.15      7.90 o
   8  -1  11        0.27       -3.51      3.56 o
 -12   0  11        0.24        2.62      7.15 o
 -11   0  11       44.61       37.09      9.52 o
 -10   0  11       97.04       86.54      8.28 o
  -9   0  11      175.53      185.13      9.89 o
  -8   0  11       96.01       74.10      4.33 o
  -7   0  11        9.94        9.63      2.42 o
  -6   0  11      654.15      642.35     12.21 o
  -5   0  11      200.87      176.57      5.37 o
  -4   0  11      561.16      554.42      9.61 o
  -3   0  11     1390.37     1425.48     21.66 o
  -2   0  11        1.69        0.37      1.42 o
  -1   0  11      399.83      409.60      6.94 o
   0   0  11       19.36       23.89      3.67 o
   1   0  11       30.46       24.00      2.84 o
   2   0  11        0.84        3.66      3.04 o
   3   0  11      763.83      710.20     16.90 o
   4   0  11        0.02        3.42      4.99 o
   5   0  11      294.85      268.80     11.42 o
   6   0  11      220.15      218.28      9.76 o
   7   0  11        0.43        4.37      3.70 o
   8   0  11       15.88       16.94      4.87 o
 -12   1  11       75.41       63.31     11.61 o
 -11   1  11       38.99       32.65      9.02 o
 -10   1  11       84.12      104.90     12.74 o
  -9   1  11        6.77        2.22      3.29 o
  -8   1  11        0.08        0.05      1.99 o
  -7   1  11       39.38       41.36      3.46 o
  -6   1  11      585.62      571.09     11.32 o
  -5   1  11      418.33      418.41     11.34 o
  -4   1  11      443.79      420.02      7.14 o
  -3   1  11      395.61      432.23     10.13 o
  -2   1  11      410.08      353.17     10.12 o
  -1   1  11     1536.43     1554.71     20.81 o
   0   1  11      977.67      962.82     13.85 o
   1   1  11     1342.31     1298.66     21.12 o
   2   1  11       69.53       43.11      4.79 o
   3   1  11      187.33      180.32     33.79 o
   4   1  11      763.54      729.47     22.68 o
   5   1  11      167.63      184.75      9.31 o
   6   1  11       18.97       25.71      4.85 o
   7   1  11      149.73      135.30      9.68 o
   8   1  11      209.26      220.71     25.54 o
 -12   2  11        0.67       -5.73      6.66 o
 -11   2  11       18.50       21.92      8.18 o
 -10   2  11        8.49        6.37      6.33 o
  -9   2  11       44.30       48.91      5.33 o
  -8   2  11       40.58       32.76      2.77 o
  -7   2  11      561.78      515.73     10.59 o
  -6   2  11       18.03       17.21      2.75 o
  -5   2  11       53.98       62.65      4.23 o
  -4   2  11       55.23       65.92      3.76 o
  -3   2  11     3454.20     3514.82     41.58 o
  -2   2  11       57.48       86.31      4.82 o
  -1   2  11        0.09        1.83      1.73 o
   0   2  11      362.36      367.57      7.40 o
   1   2  11        3.85       -1.17      2.00 o
   2   2  11       17.61       20.42      3.88 o
   3   2  11      426.45      393.89     15.52 o
   4   2  11        4.19        6.23      3.58 o
   5   2  11       28.67       24.93      4.76 o
   6   2  11       13.84       19.42      4.80 o
   7   2  11       17.72       20.73      6.07 o
 -12   3  11        9.58       13.70      8.48 o
 -11   3  11        2.06        0.50      6.66 o
 -10   3  11      265.67      270.78     17.72 o
  -9   3  11       12.67       15.93      4.08 o
  -8   3  11      426.07      426.51     12.49 o
  -7   3  11       15.82       18.57      4.32 o
  -6   3  11      389.83      381.82      9.05 o
  -5   3  11     1888.19     1812.20     24.62 o
  -4   3  11     1091.95     1080.43     23.12 o
  -3   3  11      224.08      220.86      6.35 o
  -2   3  11      542.83      532.46     11.56 o
  -1   3  11      953.53      972.06     14.92 o
   0   3  11        5.43        7.96      2.07 o
   1   3  11        6.33       15.78      3.00 o
   2   3  11      205.77      218.48      7.56 o
   3   3  11       11.84       15.93      4.88 o
   4   3  11        0.07       -2.89      3.19 o
   5   3  11       57.67       62.76      6.75 o
   6   3  11       15.12       17.46      6.58 o
   7   3  11        0.05        5.46      4.65 o
 -12   4  11       15.41       17.35      8.40 o
 -11   4  11        0.30       -2.77      5.68 o
 -10   4  11       21.67       17.86      5.84 o
  -9   4  11       47.39       31.64      6.19 o
  -8   4  11       37.18       33.57      4.71 o
  -7   4  11       10.04       10.75      2.36 o
  -6   4  11       14.98       15.99      2.72 o
  -5   4  11      125.48      120.65      5.20 o
  -4   4  11       15.61       15.40      2.71 o
  -3   4  11     1857.11     1886.54     23.20 o
  -2   4  11       16.11       12.24      2.45 o
  -1   4  11      499.88      472.23      9.41 o
   0   4  11      305.42      252.68      8.36 o
   1   4  11      111.37      127.33      4.66 o
   2   4  11        2.74        0.50      2.89 o
   3   4  11        0.02        4.95      4.09 o
   4   4  11       17.19        9.30      4.09 o
   5   4  11       10.03        3.97      4.17 o
   6   4  11        1.59       -3.30      3.77 o
 -11   5  11       22.88       26.63      8.63 o
 -10   5  11       83.80      103.82     10.13 o
  -9   5  11        0.18        0.46      4.21 o
  -8   5  11        1.08        2.09      3.37 o
  -7   5  11      296.16      259.42      7.05 o
  -6   5  11        7.60        5.49      2.57 o
  -5   5  11      148.09      170.76      5.90 o
  -4   5  11        2.46        1.19      2.99 o
  -3   5  11        0.97        2.21      2.46 o
  -2   5  11      153.63      140.72      5.26 o
  -1   5  11      176.38      192.58      5.94 o
   0   5  11        0.64       -1.49      1.95 o
   1   5  11     1101.44     1065.95     16.35 o
   2   5  11      211.71      204.76      8.90 o
   3   5  11        0.05       -3.48      3.48 o
   4   5  11      141.11      169.59     10.48 o
   5   5  11       39.07       38.92      6.10 o
   6   5  11       65.07       62.99      7.58 o
 -12   6  11       58.16       50.01     11.27 o
 -11   6  11        0.97       15.83      8.24 o
 -10   6  11        9.71       17.53      5.90 o
  -9   6  11        0.03       -0.52      4.31 o
  -8   6  11      634.95      662.51     18.22 o
  -7   6  11       11.71        8.45      3.66 o
  -6   6  11        2.81       -1.98      1.98 o
  -5   6  11        1.04        1.75      2.24 o
  -4   6  11       55.44       45.90      3.71 o
  -3   6  11       28.69       36.86      3.81 o
  -2   6  11      124.45      112.91      6.48 o
  -1   6  11       14.79       12.46      2.86 o
   0   6  11        6.36        2.93      2.22 o
   1   6  11        1.59        0.11      2.14 o
   2   6  11       59.19       62.96      6.04 o
   3   6  11       41.59       37.06      6.32 o
   4   6  11      188.47      215.24     12.01 o
   5   6  11        2.02        4.49      4.68 o
 -11   7  11        0.07       -4.97      4.97 o
 -10   7  11       31.00       28.00      6.93 o
  -9   7  11       65.96       57.25      8.30 o
  -8   7  11        7.56       10.13      4.99 o
  -7   7  11     1655.86     1621.21     30.70 o
  -6   7  11      114.42      126.07      5.18 o
  -5   7  11      784.07      864.71     14.78 o
  -4   7  11      130.38      151.73      6.61 o
  -3   7  11       10.69        8.25      2.92 o
  -2   7  11      282.61      275.49     11.40 o
  -1   7  11        4.19        3.85      2.57 o
   0   7  11       38.84       53.38      4.44 o
   1   7  11      230.44      221.42      8.09 o
   2   7  11       48.36       51.85      6.03 o
   3   7  11      410.98      430.38     15.30 o
   4   7  11      227.83      298.36     16.61 o
   5   7  11       15.42        9.91      9.20 o
 -11   8  11      116.23      112.15     11.52 o
 -10   8  11      184.74      199.18     29.82 o
  -9   8  11       83.92      101.17     10.62 o
  -8   8  11       78.27       89.88      9.92 o
  -7   8  11       68.06       74.83      6.16 o
  -6   8  11      353.74      360.15      8.28 o
  -5   8  11      491.15      462.26      9.96 o
  -4   8  11      109.54       84.44      5.40 o
  -3   8  11        1.91        5.86      2.83 o
  -2   8  11      553.74      532.06     12.27 o
  -1   8  11        0.04       -2.41      2.41 o
   0   8  11       19.36        8.24      3.07 o
   1   8  11        5.03        5.78      3.68 o
   2   8  11       20.19       10.69      5.99 o
   3   8  11      143.85      183.09     15.67 o
   4   8  11        1.76        1.79      6.56 o
 -11   9  11      113.07       83.23     14.96 o
 -10   9  11      170.72      166.40     13.63 o
  -9   9  11        6.10        4.51      5.37 o
  -8   9  11      103.87      117.55      9.49 o
  -7   9  11        0.17       -3.70      3.70 o
  -6   9  11       14.49       14.98      4.43 o
  -5   9  11      307.69      306.78      9.54 o
  -4   9  11        7.80        5.32      3.20 o
  -3   9  11       63.01       77.21      5.93 o
  -2   9  11       59.26       58.97      5.42 o
  -1   9  11      247.04      243.57     15.66 o
   0   9  11       47.69       50.90      5.85 o
   1   9  11        6.72        6.71      3.87 o
   2   9  11      217.03      258.16     16.51 o
   3   9  11       85.98       91.56     12.07 o
 -10  10  11        0.01        4.76     11.11 o
  -9  10  11       26.08       21.28      7.07 o
  -8  10  11       47.47       44.65      8.25 o
  -7  10  11        2.88       -0.30      4.12 o
  -6  10  11       83.71       77.92     13.67 o
  -5  10  11       97.07       94.82      5.89 o
  -4  10  11        4.25        2.22      3.34 o
  -3  10  11      102.09       86.67      6.33 o
  -2  10  11       67.09       59.90      5.56 o
  -1  10  11       17.56       20.81      4.30 o
   0  10  11       12.52       12.81      4.34 o
   1  10  11       38.37       44.22      5.67 o
   2  10  11        0.69        9.94      6.73 o
 -10  11  11       17.24       23.16     10.67 o
  -9  11  11       24.47       31.83      7.89 o
  -8  11  11        0.42        0.75      5.56 o
  -7  11  11      101.04      103.82      8.91 o
  -6  11  11      340.74      338.66     24.79 o
  -5  11  11      144.38      134.56     11.38 o
  -4  11  11        6.51        9.19      3.68 o
  -3  11  11       40.89       38.10      4.93 o
  -2  11  11       17.09       14.85      4.10 o
  -1  11  11       49.70       47.30      5.50 o
   0  11  11        0.31        1.11      5.50 o
   1  11  11       15.96       15.73      4.75 o
  -9  12  11        0.07        7.05      6.01 o
  -8  12  11       26.99       30.74     12.47 o
  -7  12  11      118.57      107.66     18.08 o
  -6  12  11      159.94      171.53     13.33 o
  -5  12  11      130.25      132.15     11.72 o
  -4  12  11      163.48      177.67      8.00 o
  -3  12  11      174.26      173.85      8.36 o
  -2  12  11      425.24      469.29     13.57 o
  -1  12  11       18.51       30.38     11.96 o
   0  12  11       32.35       34.32      5.89 o
  -8  13  11       10.85        5.80      8.86 o
  -7  13  11        4.52       -1.48      8.77 o
  -6  13  11       33.09       31.08      7.76 o
  -5  13  11      149.86      154.98     13.01 o
  -4  13  11      121.61      102.74     12.44 o
  -3  13  11       55.82       50.18      5.46 o
  -2  13  11        3.68        3.37      3.92 o
  -5  14  11       94.66       81.16     16.16 o
  -1 -19  12      128.44      134.33     12.11 o
   0 -19  12       24.01       27.55      6.91 o
   1 -19  12       12.06       14.98      5.87 o
   2 -19  12        0.48        2.79      4.93 o
   3 -19  12       71.68       77.01      8.93 o
   4 -19  12      118.41      100.04     16.76 o
  -2 -18  12      354.71      415.48     21.51 o
  -1 -18  12       16.75       20.35      6.35 o
   0 -18  12        0.48        3.72      5.05 o
   1 -18  12        6.05        0.24      4.41 o
   2 -18  12       37.26       25.20      6.03 o
   3 -18  12      129.08      132.41     10.38 o
   4 -18  12      219.63      207.42     11.93 o
   5 -18  12      838.40      834.38     27.39 o
   6 -18  12       32.35       41.92     12.70 o
  -4 -17  12       36.19       49.39     10.93 o
  -2 -17  12       66.35       64.78      8.78 o
  -1 -17  12      248.52      246.05     13.45 o
   0 -17  12      123.57      129.25     10.73 o
   1 -17  12      221.65      254.91     24.87 o
   2 -17  12      229.12      269.11     13.98 o
   3 -17  12        1.53       -0.04      4.02 o
   4 -17  12       15.22       19.10      5.05 o
   5 -17  12       11.93        8.24      5.88 o
   6 -17  12        4.51       12.09      4.49 o
   7 -17  12       80.57       77.80     17.17 o
  -5 -16  12       58.85       75.88     12.29 o
  -4 -16  12        3.31        9.04      7.21 o
  -3 -16  12      201.89      217.87     21.91 o
  -2 -16  12        3.37        4.14      5.22 o
  -1 -16  12       57.74       64.29      7.81 o
   0 -16  12       20.59       34.78      8.99 o
   1 -16  12      513.82      473.63     17.26 o
   2 -16  12        1.79       -0.60      3.45 o
   3 -16  12       30.32       27.10      5.38 o
   4 -16  12      988.54     1036.14     27.10 o
   5 -16  12       20.88       22.47      4.87 o
   6 -16  12      221.01      190.64     12.61 o
   7 -16  12      101.24      105.62      8.58 o
  -6 -15  12      218.57      213.58     18.28 o
  -5 -15  12       67.75       67.35     11.66 o
  -4 -15  12      263.82      279.88     18.19 o
  -3 -15  12        0.01       -3.06      4.22 o
  -2 -15  12      142.77      145.36     14.65 o
  -1 -15  12      104.82       97.62      8.94 o
   0 -15  12      301.88      303.66     13.32 o
   1 -15  12      499.18      474.48     16.87 o
   2 -15  12       22.54       14.68      6.65 o
   3 -15  12       28.69       26.93      4.93 o
   4 -15  12       34.16       23.81      5.40 o
   5 -15  12        0.13       -0.31      3.10 o
   6 -15  12       61.54       84.35      6.46 o
   7 -15  12       22.47       18.02      3.80 o
  -6 -14  12        2.52        9.07      4.68 o
  -5 -14  12      279.37      260.70     17.05 o
  -4 -14  12       23.59       22.69      7.93 o
  -3 -14  12       47.82       45.44      8.84 o
  -2 -14  12      226.79      214.85     13.20 o
  -1 -14  12       40.82       32.94      5.79 o
   0 -14  12        9.98        7.39      6.73 o
   1 -14  12        0.76       -5.05      5.05 o
   2 -14  12        0.11        0.64      3.37 o
   3 -14  12       91.54       96.53      7.54 o
   4 -14  12        0.33        1.69      3.03 o
   5 -14  12       32.65       44.86      5.51 o
   6 -14  12       86.37       97.02      6.60 o
   7 -14  12       53.29       68.69     13.29 o
  -7 -13  12       24.32       25.22      7.80 o
  -6 -13  12       32.17       50.71      6.25 o
  -5 -13  12       75.90       72.28      6.40 o
  -4 -13  12        0.32        1.32      3.89 o
  -3 -13  12      572.37      536.49     16.94 o
  -2 -13  12      102.15       79.08     19.50 o
  -1 -13  12      164.88      176.07     10.14 o
   0 -13  12        1.82        1.11      3.38 o
   1 -13  12       20.39       21.38      7.31 o
   2 -13  12       60.66       72.06      6.53 o
   3 -13  12        7.68        8.28      3.28 o
   4 -13  12      130.43      142.74      7.69 o
   5 -13  12       20.81       18.38      4.97 o
   6 -13  12        1.40        2.26      2.44 o
   7 -13  12       16.41       14.36      8.55 o
  -8 -12  12      129.25      154.10     10.03 o
  -7 -12  12       16.97       20.79      7.41 o
  -6 -12  12        8.26        8.47      4.27 o
  -5 -12  12      140.81      158.58      8.57 o
  -4 -12  12      809.85      784.84     20.64 o
  -3 -12  12       13.95       19.73      4.61 o
  -2 -12  12        0.05        2.86      3.67 o
  -1 -12  12      502.21      479.59     16.14 o
   0 -12  12       36.62       40.62      5.56 o
   1 -12  12      323.61      285.38     13.52 o
   2 -12  12       56.25       66.14      6.04 o
   3 -12  12      183.45      190.86      9.64 o
   4 -12  12       18.03       20.92      4.37 o
   5 -12  12      136.72      133.78      6.48 o
   6 -12  12      106.66       94.28     14.48 o
   7 -12  12        1.06       10.41      8.22 o
  -8 -11  12       70.61       60.10      6.91 o
  -7 -11  12       44.80       43.26      6.02 o
  -6 -11  12        0.21        1.15      3.76 o
  -5 -11  12      136.09      128.67      7.88 o
  -4 -11  12       68.19       62.21      4.62 o
  -3 -11  12       12.29       11.73      8.39 o
  -2 -11  12       53.77       39.68      7.15 o
  -1 -11  12       95.70       88.23      8.64 o
   0 -11  12     2607.54     2560.74     52.85 o
   1 -11  12        4.77        1.79      2.40 o
   2 -11  12      123.86      110.70      7.02 o
   3 -11  12        1.12       -0.12      3.67 o
   4 -11  12      113.59      106.47      5.45 o
   5 -11  12      193.01      202.33     16.36 o
   6 -11  12        3.33        9.11      5.52 o
   7 -11  12      291.05      278.63     22.31 o
   8 -11  12      120.67       94.83     16.22 o
   9 -11  12        8.67       17.90     10.12 o
  -9 -10  12        1.81       -4.16      4.16 o
  -8 -10  12       20.60       25.76      5.42 o
  -7 -10  12      250.10      245.38     10.59 o
  -6 -10  12       19.62       17.36      4.40 o
  -5 -10  12       10.05       11.22      4.31 o
  -4 -10  12     1141.92     1175.60     20.96 o
  -3 -10  12       35.24       35.74      4.26 o
  -2 -10  12       64.46       49.81      5.77 o
  -1 -10  12      268.84      292.71     11.83 o
   0 -10  12      832.08      740.82     16.87 o
   1 -10  12     1022.68     1045.60     21.29 o
   2 -10  12       79.36       76.65      5.20 o
   3 -10  12       40.82       28.85      5.77 o
   4 -10  12        7.24        3.44      2.26 o
   5 -10  12       96.07       76.38      7.29 o
   6 -10  12     1073.20     1053.44     22.55 o
   7 -10  12        2.02       -6.50      6.50 o
   8 -10  12      425.53      411.66     24.45 o
   9 -10  12       92.21       88.98      7.00 o
  -9  -9  12      430.74      423.48     17.81 o
  -8  -9  12       47.50       50.48      6.32 o
  -7  -9  12      329.36      346.21     14.51 o
  -6  -9  12       69.50       69.57     10.23 o
  -5  -9  12        0.42        1.54      2.46 o
  -4  -9  12      383.74      371.34      9.54 o
  -3  -9  12      447.92      473.02      9.58 o
  -2  -9  12       42.32       38.27      4.00 o
  -1  -9  12      472.66      488.91     27.62 o
   0  -9  12       64.81       77.22      6.15 o
   1  -9  12       14.61       10.54      2.78 o
   2  -9  12       82.70       75.78      5.10 o
   3  -9  12       42.54       36.00      3.66 o
   4  -9  12       64.78       73.57      4.50 o
   5  -9  12        8.11        5.22      2.52 o
   6  -9  12      554.29      591.78     36.20 o
   7  -9  12        2.56        3.67      2.88 o
   8  -9  12      242.00      240.20     10.14 o
   9  -9  12       70.07       75.25      7.12 o
 -10  -8  12       74.71       98.95     13.29 o
  -9  -8  12      298.38      291.15     14.86 o
  -8  -8  12      610.25      619.87     26.34 o
  -7  -8  12       12.17        9.73      4.02 o
  -6  -8  12        0.62        2.93      2.84 o
  -5  -8  12      202.80      225.25      7.01 o
  -4  -8  12      911.59      930.64     15.77 o
  -3  -8  12      493.92      507.61      9.94 o
  -2  -8  12       69.89       75.76      5.12 o
  -1  -8  12       15.57       14.34      3.68 o
   0  -8  12      156.12      148.64     11.24 o
   1  -8  12        1.45        2.06      2.50 o
   2  -8  12     2369.34     2402.55     48.72 o
   3  -8  12      571.14      552.09     15.05 o
   4  -8  12       12.47        9.71      3.25 o
   5  -8  12      457.87      487.34     18.53 o
   6  -8  12        2.44        1.54      2.33 o
   7  -8  12       29.42       31.87      7.18 o
   8  -8  12        6.08       10.69      4.09 o
   9  -8  12       25.79       31.68     13.92 o
 -10  -7  12       25.72       35.20      9.53 o
  -9  -7  12       50.20       49.03      5.85 o
  -8  -7  12       14.23        8.50      4.08 o
  -7  -7  12       25.29       36.58      5.11 o
  -6  -7  12      156.93      168.49      7.03 o
  -5  -7  12     1556.41     1421.40     22.06 o
  -4  -7  12        2.80        2.15      2.28 o
  -3  -7  12      296.94      274.56      6.94 o
  -2  -7  12     1964.62     1977.52     33.00 o
  -1  -7  12        1.00        4.73      3.70 o
   0  -7  12      855.30      785.37    101.69 o
   1  -7  12      122.10       63.71     23.07 o
   2  -7  12      961.40      960.84     23.05 o
   3  -7  12       32.84       47.96      4.64 o
   4  -7  12        1.54        4.38      2.66 o
   5  -7  12        1.81        3.94      3.71 o
   6  -7  12      102.52       92.50      4.15 o
   7  -7  12      123.64      116.36      6.92 o
   8  -7  12       26.98       43.96      4.03 o
   9  -7  12        4.91        3.69      4.38 o
 -10  -6  12       56.60       45.87     10.10 o
  -9  -6  12      158.02      132.79      7.82 o
  -8  -6  12       11.22       15.19      4.21 o
  -7  -6  12        1.13        4.08      3.43 o
  -6  -6  12      323.45      348.79     10.07 o
  -5  -6  12      129.86      110.22      6.16 o
  -4  -6  12        0.89       -0.47      2.15 o
  -3  -6  12      881.12      933.30     14.06 o
  -2  -6  12       87.58      101.28      5.06 o
  -1  -6  12      414.08      424.80     10.29 o
   0  -6  12      216.89      189.00     10.77 o
   1  -6  12      163.37      155.13     14.28 o
   2  -6  12        2.71        7.40      6.29 o
   3  -6  12      805.62      832.60     20.89 o
   4  -6  12      570.69      570.17     17.30 o
   5  -6  12      149.50      152.26     15.04 o
   6  -6  12      128.57      154.76      8.20 o
   7  -6  12        5.42       10.62      3.10 o
   8  -6  12      245.46      269.18      9.67 o
   9  -6  12       32.81       45.34     13.65 o
 -11  -5  12       34.92       28.60      9.82 o
 -10  -5  12       15.21       18.05      8.57 o
  -9  -5  12        8.11        7.77      5.66 o
  -8  -5  12      251.92      272.10     10.50 o
  -7  -5  12       78.43       74.07      5.39 o
  -6  -5  12      800.96      787.41     16.64 o
  -5  -5  12      187.08      145.72      5.66 o
  -4  -5  12      337.36      334.17     13.83 o
  -3  -5  12      363.30      389.34     10.54 o
  -2  -5  12      876.70      864.95     12.55 o
  -1  -5  12     1015.92     1048.74     19.31 o
   0  -5  12       38.43       40.30      4.06 o
   2  -5  12      455.80      474.56     14.29 o
   3  -5  12       17.12       15.38      3.06 o
   4  -5  12       43.87       58.29      4.88 o
   5  -5  12        8.90       12.96      5.63 o
   6  -5  12      151.30      133.26      8.47 o
   7  -5  12      777.78      806.17     17.84 o
   8  -5  12        2.77        6.41      3.36 o
   9  -5  12       17.51       15.29      8.63 o
 -11  -4  12      176.23      180.29     16.84 o
 -10  -4  12       58.30       62.63     10.57 o
  -9  -4  12      153.03      158.95     13.77 o
  -8  -4  12        3.36        0.64      3.25 o
  -7  -4  12       70.39       72.59      5.33 o
  -6  -4  12       17.89       17.75      3.38 o
  -5  -4  12      275.30      284.83      7.54 o
  -4  -4  12      114.31       93.12      4.65 o
  -3  -4  12       61.39       59.36      3.72 o
  -2  -4  12      498.44      487.90      8.99 o
  -1  -4  12     1431.88     1598.47     27.28 o
   0  -4  12      738.88      789.19     17.40 o
   1  -4  12      554.07      632.05     21.21 o
   2  -4  12      295.20      285.14      9.22 o
   3  -4  12      601.88      607.03     14.81 o
   4  -4  12       13.35       13.64      2.93 o
   5  -4  12       99.67      101.13      8.01 o
   6  -4  12        9.88       18.76      4.64 o
   7  -4  12        1.88        2.67      3.46 o
   8  -4  12        0.16       -1.12      3.60 o
 -11  -3  12      195.06      169.45     16.16 o
 -10  -3  12      187.59      211.73     15.85 o
  -9  -3  12       76.48       84.23      6.12 o
  -8  -3  12      160.83      145.45      6.85 o
  -7  -3  12      279.76      252.47     11.89 o
  -6  -3  12      234.72      235.12      6.96 o
  -5  -3  12       84.60       67.74      4.26 o
  -4  -3  12      538.82      549.92     12.78 o
  -3  -3  12      168.63      184.20      6.10 o
  -2  -3  12     1232.06     1220.96     18.20 o
  -1  -3  12       11.16       16.25      2.44 o
   0  -3  12      225.19      239.31     12.42 o
   1  -3  12      952.76      966.61     20.19 o
   2  -3  12      799.69      735.39     16.86 o
   3  -3  12      143.48      127.78     15.07 o
   4  -3  12     1648.58     1604.58     30.56 o
   5  -3  12       15.27       19.75      7.63 o
   6  -3  12       46.97       49.23      5.56 o
   7  -3  12      298.90      330.83     11.29 o
   8  -3  12        3.40        1.57      3.56 o
 -11  -2  12        2.82       17.55      8.72 o
 -10  -2  12      250.58      230.03     16.28 o
  -9  -2  12        4.68        9.24      3.25 o
  -8  -2  12       56.84       57.60      4.65 o
  -7  -2  12        0.63        1.19      2.23 o
  -6  -2  12      155.14      128.96      6.80 o
  -5  -2  12      789.28      741.33     12.01 o
  -4  -2  12      207.65      184.08      5.67 o
  -3  -2  12      580.97      560.39     15.35 o
  -2  -2  12      111.26       82.75      7.29 o
  -1  -2  12      162.96      149.56      5.84 o
   0  -2  12      531.67      470.59     10.87 o
   1  -2  12      303.43      261.92     15.81 o
   2  -2  12       27.91       15.19      3.94 o
   3  -2  12       31.04       37.18      4.98 o
   4  -2  12       33.87       24.20      6.21 o
   5  -2  12      310.09      334.47     26.72 o
   6  -2  12       63.21       63.94      5.94 o
   7  -2  12        7.25        8.13      3.77 o
   8  -2  12       86.06       76.77      6.94 o
 -11  -1  12      101.63      102.65     13.20 o
 -10  -1  12        0.03       -3.85      4.07 o
  -9  -1  12       21.51       28.67      3.74 o
  -8  -1  12       90.32       94.97      4.97 o
  -7  -1  12       72.24       69.26      4.46 o
  -6  -1  12      918.81      914.70     20.89 o
  -5  -1  12      440.39      503.66      9.42 o
  -4  -1  12     2026.86     1925.73     27.96 o
  -3  -1  12       90.62       84.89      9.43 o
  -2  -1  12      597.99      531.46      9.99 o
  -1  -1  12      648.28      642.29     10.77 o
   0  -1  12       76.62       84.14      4.29 o
   1  -1  12      311.36      297.07      8.11 o
   2  -1  12      270.97      285.89     11.24 o
   3  -1  12      217.09      202.05      8.65 o
   4  -1  12      354.29      321.48     20.27 o
   5  -1  12      109.73      135.44     14.61 o
   6  -1  12      137.14      115.63     10.32 o
   7  -1  12        5.75        7.78      4.04 o
   8  -1  12        7.32       -2.48      4.85 o
 -11   0  12      150.99      167.69     16.64 o
 -10   0  12       81.49       88.08      8.51 o
  -9   0  12      253.04      226.43      9.35 o
  -8   0  12      146.15      131.08      5.72 o
  -7   0  12        1.34       -2.07      2.07 o
  -6   0  12      421.31      352.34      8.68 o
  -5   0  12     2331.79     2358.24     29.50 o
  -4   0  12      306.61      358.51      7.26 o
  -2   0  12      132.18      153.41      4.84 o
  -1   0  12       48.53       55.88      2.85 o
   0   0  12       13.05       13.61      2.96 o
   1   0  12      172.67      165.40     11.23 o
   2   0  12     1239.40     1254.47     25.65 o
   3   0  12      134.09      117.22      8.50 o
   4   0  12       13.98       15.43      4.91 o
   5   0  12        1.01        5.33      3.39 o
   6   0  12       72.03       81.29      7.01 o
   7   0  12      261.96      250.58     12.42 o
 -11   1  12      138.69      153.62     16.21 o
 -10   1  12       18.26       12.82      6.37 o
  -9   1  12      229.76      215.06     10.18 o
  -8   1  12      517.94      538.30     11.16 o
  -7   1  12       30.86       20.30      3.04 o
  -6   1  12       34.55       24.47      3.14 o
  -5   1  12      101.95      138.01      7.05 o
  -4   1  12       23.79       20.32      3.63 o
  -3   1  12      240.53      260.42      7.30 o
  -2   1  12       49.71       41.99      2.90 o
  -1   1  12      612.02      618.21     14.23 o
   0   1  12       97.17       95.92      5.17 o
   1   1  12      109.91      110.41      6.07 o
   2   1  12        2.50        6.15      3.18 o
   3   1  12       26.53       18.53      5.12 o
   4   1  12        9.47        2.81      4.20 o
   5   1  12        1.87       -3.10      3.10 o
   6   1  12       26.40       21.36      4.88 o
   7   1  12        0.33        1.65      4.12 o
 -12   2  12      261.31      252.57     19.41 o
 -11   2  12       19.10       20.36      8.34 o
 -10   2  12       53.39       61.37     10.66 o
  -9   2  12      652.93      601.02     15.88 o
  -8   2  12      284.70      285.99     12.00 o
  -7   2  12      296.09      276.56      7.64 o
  -6   2  12      112.60      159.93      6.27 o
  -5   2  12      139.29      129.94      5.42 o
  -4   2  12        3.12        4.77      2.75 o
  -3   2  12      827.00      780.30     13.01 o
  -2   2  12     1106.74     1023.61     15.62 o
  -1   2  12     1502.84     1491.29     20.68 o
   0   2  12       22.56       16.80      2.27 o
   1   2  12     1172.27     1212.10     20.99 o
   2   2  12       26.79       35.85      4.93 o
   3   2  12      391.15      371.75     15.57 o
   4   2  12      437.92      473.66     17.36 o
   5   2  12       37.84       28.04      5.09 o
   6   2  12      130.98      130.36      9.22 o
   7   2  12       13.35       27.57      7.37 o
 -12   3  12       25.87       27.39      9.80 o
 -11   3  12       75.87       67.12     11.79 o
 -10   3  12       29.59       30.34      6.37 o
  -9   3  12       70.11       68.46      6.31 o
  -8   3  12        8.52       12.47      2.53 o
  -7   3  12       25.32       24.24      3.12 o
  -6   3  12      861.53      872.24     29.66 o
  -5   3  12      697.43      655.29     12.00 o
  -4   3  12        0.28       -1.25      2.10 o
  -3   3  12       48.50       48.16      4.23 o
  -2   3  12      353.49      342.93      7.88 o
  -1   3  12       59.60       66.04      3.85 o
   0   3  12       58.08       77.45      3.98 o
   1   3  12      366.26      361.81     10.07 o
   2   3  12      160.04      144.98     10.95 o
   3   3  12       32.63       32.73      6.34 o
   4   3  12        0.01       -3.59      3.59 o
   5   3  12      436.30      441.86     14.99 o
   6   3  12       37.91       34.00      5.91 o
 -12   4  12      273.04      293.60     21.10 o
 -11   4  12        6.43       16.84      8.21 o
 -10   4  12      157.81      172.34     19.74 o
  -9   4  12       21.04       23.02      4.81 o
  -8   4  12      584.98      612.93     16.09 o
  -7   4  12      320.37      331.83      8.51 o
  -6   4  12      427.94      444.19      9.84 o
  -5   4  12      265.13      272.17      7.34 o
  -4   4  12      205.12      188.65      6.94 o
  -3   4  12     1578.67     1571.87     22.32 o
  -2   4  12      201.82      190.78      8.18 o
  -1   4  12       70.29       64.20      3.99 o
   0   4  12       83.50       80.59      4.26 o
   1   4  12        1.55        6.05      2.86 o
   2   4  12      414.26      425.98     12.94 o
   3   4  12       28.09       29.78      6.14 o
   4   4  12       40.91       39.90      5.97 o
   5   4  12        9.29       13.91      4.95 o
   6   4  12       89.51      104.40      8.98 o
 -12   5  12       22.04        7.83      8.14 o
 -11   5  12        2.95        5.71      7.04 o
 -10   5  12      106.13      103.10     10.31 o
  -9   5  12        2.84        5.75      7.51 o
  -8   5  12       27.73       29.73      5.85 o
  -7   5  12      762.29      777.57     14.40 o
  -6   5  12      132.57      131.45      5.63 o
  -5   5  12      233.59      227.85      6.84 o
  -4   5  12      158.61      141.14      6.38 o
  -3   5  12      106.09       88.94      5.34 o
  -2   5  12       54.15       45.90      4.08 o
  -1   5  12       99.41       84.11      4.74 o
   0   5  12      137.12      135.62      8.35 o
   1   5  12       54.57       52.79      3.42 o
   2   5  12       15.42       15.64      3.99 o
   3   5  12       37.34       20.96      5.01 o
   4   5  12        0.01       -0.42      4.00 o
   5   5  12        1.23       -2.46      4.35 o
 -11   6  12       62.70       82.13     13.20 o
 -10   6  12       42.58       45.60      7.82 o
  -9   6  12       88.44       91.21      9.91 o
  -8   6  12       41.53       29.08      5.24 o
  -7   6  12       60.98       53.94      3.73 o
  -6   6  12      188.41      183.64      8.12 o
  -5   6  12       83.88       75.94      5.17 o
  -4   6  12       39.06       39.83      6.00 o
  -3   6  12        3.67        2.73      2.60 o
  -2   6  12       98.59       79.88      5.21 o
  -1   6  12      133.56      107.67      5.87 o
   0   6  12        0.10       -0.66      2.56 o
   1   6  12      106.81      117.96      6.25 o
   2   6  12       18.81       13.60      4.08 o
   3   6  12       92.67       89.75      6.68 o
   4   6  12        1.00       -0.33      4.36 o
   5   6  12       35.82       29.76      7.82 o
 -11   7  12      211.31      209.39     15.34 o
 -10   7  12       14.17       21.08      6.81 o
  -9   7  12      108.31      113.66     11.15 o
  -8   7  12      242.90      239.09     14.34 o
  -7   7  12       59.52       67.96      6.07 o
  -6   7  12       20.50       22.04      3.49 o
  -5   7  12      383.53      382.22     15.00 o
  -4   7  12      273.09      261.32      8.38 o
  -3   7  12       72.26       61.85      6.62 o
  -2   7  12       22.98       26.13      4.16 o
  -1   7  12      540.39      537.87     12.45 o
   0   7  12      154.27      144.39      6.91 o
   1   7  12      114.39      120.14      6.36 o
   2   7  12      161.29      162.57     11.65 o
   3   7  12       70.55       87.23      7.97 o
   4   7  12       13.26        1.02      8.34 o
 -11   8  12       60.49       60.05      9.57 o
 -10   8  12        8.82        4.96      5.77 o
  -9   8  12       12.02        6.68      5.88 o
  -8   8  12       39.83       29.53      4.98 o
  -7   8  12       26.54       35.36      5.08 o
  -6   8  12       13.56        3.31      2.83 o
  -5   8  12      512.15      512.87     12.02 o
  -4   8  12      518.03      504.93     12.48 o
  -3   8  12       13.42       12.99      3.33 o
  -2   8  12       19.99       17.86      3.52 o
  -1   8  12        2.55       -0.62      2.80 o
   0   8  12      266.23      269.75     10.52 o
   1   8  12        0.03       -0.12      4.95 o
   2   8  12        3.45       -1.81      5.69 o
   3   8  12       46.97       51.01      9.87 o
 -10   9  12      207.38      227.87     16.23 o
  -9   9  12       72.84       71.23      9.78 o
  -8   9  12        0.03        2.86      5.41 o
  -7   9  12      589.79      617.90     17.85 o
  -6   9  12       36.01       52.33      7.71 o
  -5   9  12      940.38      954.90     29.40 o
  -4   9  12        4.61        2.13      3.34 o
  -3   9  12      494.31      551.37     14.42 o
  -2   9  12      118.75      111.98     11.54 o
  -1   9  12       15.72       16.05      4.02 o
   0   9  12       25.63       20.89     14.48 o
   1   9  12        7.67        9.71      4.00 o
   2   9  12      139.36      109.95     12.63 o
 -10  10  12       68.02       58.48      9.69 o
  -9  10  12       11.27       -1.05      5.42 o
  -8  10  12        3.88        1.94      5.63 o
  -7  10  12        0.35       -3.25      4.99 o
  -6  10  12      118.04      102.73     10.51 o
  -5  10  12       45.66       51.42      5.01 o
  -4  10  12        2.39        5.89      3.55 o
  -3  10  12        1.10       -0.05      3.28 o
  -2  10  12      113.36      110.77      7.25 o
  -1  10  12        3.98       -0.55      3.38 o
   0  10  12        3.55        2.90      4.03 o
   1  10  12        6.07       11.62      5.07 o
  -9  11  12       12.48        7.90      9.51 o
  -8  11  12       82.62       94.32     17.34 o
  -7  11  12        4.92        5.00     12.15 o
  -6  11  12        0.86        0.64      5.23 o
  -5  11  12        0.48       -0.46      3.72 o
  -4  11  12      131.78      124.29      7.73 o
  -3  11  12       23.23       18.39      4.33 o
  -2  11  12      221.04      196.95      9.00 o
  -1  11  12      269.02      280.94     28.37 o
   0  11  12        0.65        2.96      4.62 o
  -8  12  12        0.51        9.57      9.79 o
  -7  12  12        0.39       -4.75      5.36 o
  -6  12  12      108.09       80.41     10.13 o
  -5  12  12       45.83       64.63      9.00 o
  -4  12  12      147.46      123.49      7.11 o
  -3  12  12       21.83       26.45      4.93 o
  -2  12  12       48.59       42.08      5.42 o
  -1  12  12       45.39       46.24      6.40 o
  -6  13  12      432.75      432.72     19.46 o
  -5  13  12       35.79       41.99     13.65 o
  -4  13  12      116.90      106.42     10.97 o
  -3  13  12       42.05       29.86      6.79 o
   0 -19  13       11.32        7.03      9.33 o
   1 -19  13      359.48      372.13     20.88 o
   2 -19  13       33.42       31.53     12.12 o
   3 -19  13      252.83      294.38     25.12 o
   4 -19  13       21.08       27.99     12.08 o
  -2 -18  13        3.86       -3.51      5.16 o
  -1 -18  13       18.71       15.47      6.22 o
   0 -18  13        1.84        1.71      4.83 o
   1 -18  13       38.65       36.30      6.72 o
   2 -18  13       48.33       58.51      7.80 o
   3 -18  13       76.15       62.79      8.19 o
   4 -18  13       62.17       48.12      9.73 o
   5 -18  13       41.17       59.14      7.40 o
  -2 -17  13       48.88       55.37     13.08 o
  -1 -17  13       17.05       23.37      6.17 o
   0 -17  13       12.78       14.41      5.37 o
   1 -17  13        4.95        5.12      4.56 o
   2 -17  13       87.24      101.91      9.29 o
   3 -17  13       62.60       61.60      7.43 o
   4 -17  13       81.79       89.54      8.40 o
   5 -17  13      173.09      167.85     13.09 o
   6 -17  13        6.27        5.57      4.01 o
  -5 -16  13      205.28      244.70     18.07 o
  -4 -16  13       12.56       16.51      8.31 o
  -3 -16  13       22.47       21.80      8.39 o
  -2 -16  13      204.12      217.73     21.07 o
  -1 -16  13        7.29       15.54      5.55 o
   0 -16  13       21.63       30.64      5.93 o
   1 -16  13        1.65       -1.61      3.85 o
   2 -16  13        3.10       -0.56      3.71 o
   3 -16  13      147.94      190.19     15.40 o
   4 -16  13       14.02        1.56      4.04 o
   5 -16  13        0.08        3.90      3.84 o
   6 -16  13       27.35       26.50      5.35 o
   7 -16  13       68.22       86.62     19.60 o
  -5 -15  13      281.01      310.90     19.24 o
  -4 -15  13       30.64       27.48      8.54 o
  -3 -15  13      475.95      429.72     23.06 o
  -2 -15  13       23.45       44.57      6.93 o
  -1 -15  13      250.34      256.17     16.74 o
   0 -15  13      257.46      269.45     21.96 o
   1 -15  13      160.85      129.68      9.76 o
   2 -15  13      743.13      773.68     22.46 o
   3 -15  13       20.39       11.29      4.19 o
   4 -15  13       71.44       65.06      6.57 o
   5 -15  13        0.89        2.14      3.45 o
   6 -15  13       79.50       82.68      6.46 o
   7 -15  13       36.93       31.50      4.26 o
  -6 -14  13        5.99       16.81      4.95 o
  -5 -14  13        6.47       13.89      7.55 o
  -4 -14  13       92.25       77.24     11.07 o
  -3 -14  13      287.52      297.88     18.34 o
  -2 -14  13       16.82       20.85      5.60 o
  -1 -14  13      464.69      426.47     16.47 o
   0 -14  13      399.24      378.90     14.69 o
   1 -14  13     1233.28     1193.81     30.20 o
   2 -14  13      143.74      152.39      9.15 o
   3 -14  13       51.85       50.46      5.79 o
   4 -14  13      187.74      203.19     12.56 o
   5 -14  13      173.17      179.44     12.12 o
   6 -14  13       49.82       49.37      4.92 o
   7 -14  13        1.76        7.93      9.64 o
  -7 -13  13       18.29       24.46      5.94 o
  -6 -13  13       10.44        7.66      4.60 o
  -5 -13  13       60.29       68.68      5.96 o
  -4 -13  13      113.83      134.02      9.64 o
  -3 -13  13     1399.26     1494.90     48.46 o
  -2 -13  13       91.51      100.11     11.29 o
  -1 -13  13       64.66       57.18      6.83 o
   0 -13  13      164.44      149.69      9.54 o
   1 -13  13      190.45      141.21      8.75 o
   2 -13  13        0.74        1.24      3.25 o
   3 -13  13      122.00      147.57     13.54 o
   4 -13  13      344.44      367.18     12.54 o
   5 -13  13      164.73      165.91     11.03 o
   6 -13  13      197.74      220.71     13.82 o
   7 -13  13      100.10      102.20     15.81 o
  -8 -12  13       69.10       83.24      8.03 o
  -7 -12  13      127.97      126.77      9.02 o
  -6 -12  13        2.88        4.15      4.17 o
  -5 -12  13       38.02       32.92      4.84 o
  -4 -12  13      280.87      265.17     16.55 o
  -3 -12  13        7.39        8.19      4.11 o
  -2 -12  13        6.82        8.16      5.32 o
  -1 -12  13       18.81       16.87      4.59 o
   0 -12  13        2.67        9.86      4.31 o
   1 -12  13        5.12        0.09      3.09 o
   2 -12  13      108.67      125.27      7.74 o
   3 -12  13      617.26      641.31     17.88 o
   4 -12  13      146.08      122.57     20.37 o
   5 -12  13       72.76       81.62      5.54 o
   6 -12  13      104.19       95.85      8.01 o
  -8 -11  13       29.11       24.86      5.65 o
  -7 -11  13       25.82       24.06      9.50 o
  -6 -11  13       67.06       88.61      7.26 o
  -5 -11  13       64.32       65.16      5.32 o
  -4 -11  13       67.00       88.03      7.07 o
  -3 -11  13        0.17        1.55      3.36 o
  -2 -11  13      212.17      203.81     13.26 o
  -1 -11  13      209.04      250.36     11.07 o
   0 -11  13      238.88      261.41      9.47 o
   1 -11  13        7.65        8.85      2.95 o
   2 -11  13        0.29        0.17      2.56 o
   3 -11  13      631.70      637.19     15.20 o
   4 -11  13      125.32      137.36      8.24 o
   5 -11  13        6.45        3.36      2.83 o
   6 -11  13        0.15        5.21      2.51 o
   7 -11  13       27.35       32.80      6.44 o
   8 -11  13      121.59      122.27      7.10 o
  -9 -10  13        0.42        3.56      5.48 o
  -8 -10  13      258.10      258.91     11.45 o
  -7 -10  13       10.58        5.31      4.14 o
  -6 -10  13       72.24       59.69     11.39 o
  -5 -10  13       86.90       94.38      6.13 o
  -4 -10  13      127.01      124.22      5.57 o
  -3 -10  13       32.39       41.67      4.46 o
  -2 -10  13      107.37      100.39     12.30 o
  -1 -10  13      725.71      730.05     20.46 o
   0 -10  13      856.66      753.84     20.52 o
   1 -10  13       81.85       77.45      5.85 o
   2 -10  13     2976.32     2969.94     50.32 o
   3 -10  13      372.32      383.24     10.84 o
   4 -10  13        0.18        0.80      2.46 o
   5 -10  13      624.64      625.61     16.65 o
   6 -10  13      121.89      121.82      6.64 o
   7 -10  13      164.56      180.93      8.28 o
   8 -10  13       24.48       18.05      4.70 o
  -9  -9  13        0.36       11.01      4.68 o
  -8  -9  13       72.03       70.45     13.35 o
  -7  -9  13      181.85      163.08      9.05 o
  -6  -9  13       48.49       57.82      5.21 o
  -5  -9  13       66.09       73.83      4.77 o
  -4  -9  13      343.18      345.74      7.92 o
  -3  -9  13      217.15      224.85      8.49 o
  -2  -9  13      327.82      335.30     12.82 o
  -1  -9  13      286.86      302.44     17.87 o
   0  -9  13       29.95       33.80      4.72 o
   1  -9  13      173.53      150.03     11.61 o
   2  -9  13       38.80       36.86      4.67 o
   3  -9  13      539.69      485.77     14.36 o
   4  -9  13       34.06       40.44     10.00 o
   5  -9  13      100.29       85.60      5.87 o
   6  -9  13       21.31       19.96      3.90 o
   7  -9  13        4.52        4.70      3.50 o
   8  -9  13        5.10        9.07      4.00 o
 -10  -8  13        0.80        3.55      7.73 o
  -9  -8  13      166.42      162.72     12.58 o
  -8  -8  13        0.34       10.38      5.98 o
  -7  -8  13      365.97      357.60     12.50 o
  -6  -8  13     1006.95      954.73     23.99 o
  -5  -8  13       57.59       42.53      3.90 o
  -4  -8  13     1019.35     1021.80     15.82 o
  -3  -8  13       18.78       24.75      2.55 o
  -2  -8  13     1680.03     1739.66     31.68 o
  -1  -8  13      262.91      222.27      9.93 o
   0  -8  13       93.26       94.45      7.45 o
   1  -8  13        2.20        6.45      3.00 o
   2  -8  13       65.35       61.13      5.52 o
   3  -8  13      245.29      253.05      9.81 o
   4  -8  13      258.31      280.37     10.24 o
   5  -8  13       46.41       49.34      9.19 o
   6  -8  13      107.51      119.00      8.44 o
   7  -8  13       74.45       78.86      4.44 o
   8  -8  13      130.34      147.04     27.81 o
 -10  -7  13       14.88       18.81      8.45 o
  -9  -7  13      119.06      113.76      8.14 o
  -8  -7  13        8.25        7.67      4.24 o
  -7  -7  13      201.93      211.92      9.52 o
  -6  -7  13       33.09       32.42      5.37 o
  -5  -7  13      738.58      724.66     13.72 o
  -4  -7  13     1712.14     1644.74     24.48 o
  -3  -7  13      273.89      251.56      6.11 o
  -2  -7  13        5.74       15.16      3.22 o
  -1  -7  13        4.73       -0.75      4.02 o
   0  -7  13       44.42       58.83      8.22 o
   1  -7  13      119.57      134.33      7.51 o
   2  -7  13      103.80       80.14      7.74 o
   3  -7  13     1659.95     1701.58     49.79 o
   4  -7  13      149.66      176.20     16.85 o
   5  -7  13      192.54      162.69      8.55 o
   6  -7  13       14.15        9.16      2.87 o
   7  -7  13        6.98        4.87      2.71 o
   8  -7  13       39.58       56.59      7.06 o
 -10  -6  13       31.94       32.35      9.54 o
  -9  -6  13        7.29        1.74      3.58 o
  -8  -6  13        2.98       -2.25      3.29 o
  -7  -6  13       15.55        9.20      3.37 o
  -6  -6  13      200.75      208.33      7.92 o
  -5  -6  13      553.43      573.91     11.74 o
  -4  -6  13       68.16       67.15      4.01 o
  -3  -6  13      627.48      649.11     10.96 o
  -2  -6  13       93.48      110.10      5.51 o
  -1  -6  13       13.40        7.29      2.73 o
   0  -6  13      488.63      457.43     14.64 o
   1  -6  13      883.20      911.47     36.17 o
   2  -6  13      930.17      920.02     23.26 o
   3  -6  13      192.58      190.03      9.05 o
   4  -6  13        9.59        8.40      2.98 o
   5  -6  13      287.94      271.89      8.50 o
   6  -6  13       10.55       16.09      3.40 o
   7  -6  13      135.61      151.92     12.66 o
   8  -6  13       21.18       23.47      4.93 o
 -11  -5  13        0.28        2.15      8.21 o
 -10  -5  13       24.20       17.32      8.51 o
  -9  -5  13       48.80       46.35      5.63 o
  -8  -5  13        3.16        4.44      3.67 o
  -7  -5  13      174.13      163.10      9.31 o
  -6  -5  13       28.46       38.55      4.33 o
  -5  -5  13      459.43      428.26      9.71 o
  -4  -5  13       26.70       21.25      2.78 o
  -3  -5  13       13.54       16.70      2.45 o
  -2  -5  13       46.86       56.23      4.12 o
  -1  -5  13       43.42       41.06      7.26 o
[truncated: 140,095 more chars]
